# Supplementary material for: A comparison of species composition and community assemblage of secondary forests between the birch and pine-oak belts in the mid-altitude zone of the Qinling Mountains, China
Source: PeerJ. 2016 Apr 21;4:e1900. doi: 10.7717/peerj.1900 (PMC4846807; doi:10.7717/peerj.1900)
Supplement: Supplemental Information 1 [file peerj-04-1900-s001.csv]

belt	stand	plot.id	tree.id	CNname	LTname	family	genera	dbh.cm	h.m	cew.m	cns.m	x	y
Betula	BA	1	1	Ã«»¨éÊ	Acer erianthum Schwer.	Aceraceae	Acer	6.6	4.5	5.2	4.2	27	27
Betula	BA	1	2	Ã«»¨éÊ	Acer erianthum Schwer.	Aceraceae	Acer	10.7	5.4	7.2	7.4	27	26
Betula	BA	1	3	Ã«»¨éÊ	Acer erianthum Schwer.	Aceraceae	Acer	9.3	4.7	5.7	4.7	26.5	26
Betula	BA	1	4	Ã«»¨éÊ	Acer erianthum Schwer.	Aceraceae	Acer	11	5	6.5	5.7	26.5	25.5
Betula	BA	1	5	Ã«»¨éÊ	Acer erianthum Schwer.	Aceraceae	Acer	8.5	3.7	1.7	1.8	27.5	26
Betula	BA	1	6	Ã«»¨éÊ	Acer erianthum Schwer.	Aceraceae	Acer	14.1	6.3	6.2	7.2	28	26.5
Betula	BA	1	7	Ã«»¨éÊ	Acer erianthum Schwer.	Aceraceae	Acer	11.1	6.8	6.7	6.7	28	26
Betula	BA	1	8	Ã«»¨éÊ	Acer erianthum Schwer.	Aceraceae	Acer	13.2	5.7	7.2	8	29.1	24.5
Betula	BA	1	9	Ã«»¨éÊ	Acer erianthum Schwer.	Aceraceae	Acer	9.5	4.5	5.4	6.2	28.1	24.2
Betula	BA	1	10	Ã«»¨éÊ	Acer erianthum Schwer.	Aceraceae	Acer	10.5	5.3	4.9	4.7	29.3	24.2
Betula	BA	1	11	Ã«»¨éÊ	Acer erianthum Schwer.	Aceraceae	Acer	9.1	5	4.6	5.7	29	24
Betula	BA	1	12	Ã«»¨éÊ	Acer erianthum Schwer.	Aceraceae	Acer	8.5	6.2	4.9	5.6	25	25.8
Betula	BA	1	13	Ã«»¨éÊ	Acer erianthum Schwer.	Aceraceae	Acer	15.1	6.3	1.9	1.9	24.4	26
Betula	BA	1	14	Ã«»¨éÊ	Acer erianthum Schwer.	Aceraceae	Acer	10.5	6.5	4.1	5.2	24	26
Betula	BA	1	15	Ã«»¨éÊ	Acer erianthum Schwer.	Aceraceae	Acer	8.4	5.8	3.1	2.9	23.8	25.5
Betula	BA	1	16	»¨é±	Sorbus pohuashanensis (Hance) Hedl.	Rosaceae	Sorbus	16.1	6.8	3.6	3.1	25.6	24.1
Betula	BA	1	17	»¨é±	Sorbus pohuashanensis (Hance) Hedl.	Rosaceae	Sorbus	11.5	5.9	3.7	4.5	26	24
Betula	BA	1	18	»¨é±	Sorbus pohuashanensis (Hance) Hedl.	Rosaceae	Sorbus	23.5	7.8	5.2	6.1	27.4	24
Betula	BA	1	19	ºìèë	Betula albo-sinensis Burk.	Betulaceae	Betula	24.6	10.8	6.7	6.6	27.2	22.6
Betula	BA	1	20	»¨é±	Sorbus pohuashanensis (Hance) Hedl.	Rosaceae	Sorbus	30.8	12.5	8.2	8.5	25.6	21
Betula	BA	1	21	Ä¾½ª×Ó	Litsea pungens Hemsl.	Lauraceae	Litsea	8.5	8.5	2.6	2.7	29.1	19.5
Betula	BA	1	22	Ä¾½ª×Ó	Litsea pungens Hemsl.	Lauraceae	Litsea	6.7	8	3	2.6	28.4	19.5
Betula	BA	1	23	Ä¾½ª×Ó	Litsea pungens Hemsl.	Lauraceae	Litsea	7	7.6	2.6	3.4	28.8	19.2
Betula	BA	1	24	Ä¾½ª×Ó	Litsea pungens Hemsl.	Lauraceae	Litsea	7.4	8.8	3.1	3.7	28	19
Betula	BA	1	25	Çà–e	Picea wilsonii Mast.	Pinaceae	Picea	5.3	7.2	3.1	2.9	25.6	12.4
Betula	BA	1	26	¹âÆ¤èë	Betula luminifera H. Winkl.	Betulaceae	Betula	12.4	12	3.2	3.6	26.2	12
Betula	BA	1	27	¹âÆ¤èë	Betula luminifera H. Winkl.	Betulaceae	Betula	11.8	12.7	5.2	5.8	29.5	11.5
Betula	BA	1	28	ÇàÕ¥éÊ	Acer davidii Franch.	Aceraceae	Acer	14.5	5.2	5.5	5.3	25.3	8
Betula	BA	1	29	Îå½Ç·ã	Acer elegantulum Fang et P. L. Chiu	Aceraceae	Acer	7.6	4.8	5.5	4.8	25.7	8
Betula	BA	1	30	Ë¨Æ¤èÝ	Quercus variabilis Blume	Fagaceae	Quercus	6.8	3.7	3.7	4.3	27	7.8
Betula	BA	1	31	Ë¨Æ¤èÝ	Quercus variabilis Blume	Fagaceae	Quercus	7.8	5.5	3.2	2.7	29.5	5.5
Betula	BA	1	32	Ë¨Æ¤èÝ	Quercus variabilis Blume	Fagaceae	Quercus	9.3	3.4	6.2	6.5	28.2	4.2
Betula	BA	1	33	»¨é±	Sorbus pohuashanensis (Hance) Hedl.	Rosaceae	Sorbus	9.7	4.6	3.2	4	28.8	4
Betula	BA	1	34	»¨é±	Sorbus pohuashanensis (Hance) Hedl.	Rosaceae	Sorbus	10.2	4.7	3.2	3.6	29	26.6
Betula	BA	1	35	»ªÉ½ËÉ	Pinus armandii Franch.	Pinaceae	Pinus	29.2	12.6	3.5	4.6	29	29
Betula	BA	1	36	Ã«»¨éÊ	Acer erianthum Schwer.	Aceraceae	Acer	23.8	8	7.6	7.7	26	29
Betula	BA	1	37	Îå½Ç·ã	Acer elegantulum Fang et P. L. Chiu	Aceraceae	Acer	10.6	7.5	6.2	6.2	26.5	29.5
Betula	BA	1	38	¼¦×¦éÊ	Acer palmatum Thunb.	Aceraceae	Acer	15.8	6.1	6.2	6.8	25.5	28.8
Betula	BA	1	39	¹âÆ¤èë	Betula luminifera H. Winkl.	Betulaceae	Betula	31.2	13.5	4.4	4.6	24.4	29
Betula	BA	1	40	»¨é±	Sorbus pohuashanensis (Hance) Hedl.	Rosaceae	Sorbus	6.5	5.2	5.2	6	25	29.6
Betula	BA	1	41	²èÌõéÊ	Acer ginnala Maxim.	Aceraceae	Acer	8.8	5.5	3.2	2.9	24.5	29.6
Betula	BA	1	42	²èÌõéÊ	Acer ginnala Maxim.	Aceraceae	Acer	9.1	3.7	4.9	4.8	24.2	26.8
Betula	BA	1	43	²èÌõéÊ	Acer ginnala Maxim.	Aceraceae	Acer	8.9	4.2	5.2	5.9	23.8	27.2
Betula	BA	1	44	ºìèë	Betula albo-sinensis Burk.	Betulaceae	Betula	28.6	15	10.2	10	20.4	26.6
Betula	BA	1	45	ºìèë	Betula albo-sinensis Burk.	Betulaceae	Betula	35.2	15.4	5.6	6.7	20.4	28
Betula	BA	1	46	ÌúÉ¼	Tsuga chinensis (Franch.) Pritz.	Pinaceae	Tsuga	44.6	14.8	10.2	10.6	12.2	26.7
Betula	BA	1	47	ÌúÉ¼	Tsuga chinensis (Franch.) Pritz.	Pinaceae	Tsuga	20.5	9.2	7.2	8.2	12.2	26.2
Betula	BA	1	48	ºìèë	Betula albo-sinensis Burk.	Betulaceae	Betula	38.2	16.5	3.5	3.8	11.8	28.7
Betula	BA	1	49	²èÌõéÊ	Acer ginnala Maxim.	Aceraceae	Acer	6.6	5.5	3.2	3.6	15.5	28
Betula	BA	1	50	²èÌõéÊ	Acer ginnala Maxim.	Aceraceae	Acer	6.8	4.7	6.2	7.2	17.8	28.4
Betula	BA	1	51	ºìèë	Betula albo-sinensis Burk.	Betulaceae	Betula	10.9	12	3.1	3.1	8.6	26.7
Betula	BA	1	52	ºìèë	Betula albo-sinensis Burk.	Betulaceae	Betula	8.1	9.5	1.2	1.8	8	28.2
Betula	BA	1	53	¶ì¶úèÀ	Carpinus turczaninowii Hance	Betulaceae	Carpinus	20.5	7.8	5.5	4.8	6.3	28.2
Betula	BA	1	54	²èÌõéÊ	Acer ginnala Maxim.	Aceraceae	Acer	8.1	7.2	4.7	4.2	1.5	27.9
Betula	BA	1	55	²èÌõéÊ	Acer ginnala Maxim.	Aceraceae	Acer	8.2	7.5	3.2	4.1	1.5	27.5
Betula	BA	1	56	Ë¨Æ¤èÝ	Quercus variabilis Blume	Fagaceae	Quercus	7.7	5.4	1.8	2	3.4	21.5
Betula	BA	1	57	²èÌõéÊ	Acer ginnala Maxim.	Aceraceae	Acer	6.8	7.1	1.7	1.9	1.6	19.4
Betula	BA	1	58	ÍÐÒ¶Ó£ÌÒ	Cerasus stipulacea (Maxim.) Y¨¹ et Li	Rosaceae	Cerasus	8.8	9.2	3.2	4.4	1.4	18.4
Betula	BA	1	59	²èÌõéÊ	Acer ginnala Maxim.	Aceraceae	Acer	8.2	8.3	4.1	4.9	1.4	17.6
Betula	BA	1	60	²èÌõéÊ	Acer ginnala Maxim.	Aceraceae	Acer	5.7	6.1	3.2	2.9	1	7
Betula	BA	1	61	²èÌõéÊ	Acer ginnala Maxim.	Aceraceae	Acer	8.5	6.3	3.2	3.6	0.8	16.2
Betula	BA	1	62	ÍÐÒ¶Ó£ÌÒ	Cerasus stipulacea (Maxim.) Y¨¹ et Li	Rosaceae	Cerasus	13.2	8	4.9	5.7	1	12
Betula	BA	1	63	Èñ³ÝèÝ	Quercus aliena Blume var. acutiserrata Maxim.	Fagaceae	Quercus	15.3	9.2	6.5	6.8	0.6	11.1
Betula	BA	1	64	°Ë½Ç·ã	Alangium chinense (Lour.) Harms	Alangiaceae	Alangium	9.2	8.7	4.4	3.6	1	11
Betula	BA	1	65	°Ë½Ç·ã	Alangium chinense (Lour.) Harms	Alangiaceae	Alangium	10	8.6	3.2	3.6	1.4	10.4
Betula	BA	1	66	²èÌõéÊ	Acer ginnala Maxim.	Aceraceae	Acer	24.6	9	6.2	6.5	2	6.2
Betula	BA	1	67	ÎåÁÑéÊ	Acer oliverianum Pax	Aceraceae	Acer	7.4	7.8	3.2	3.6	0.8	5.6
Betula	BA	1	68	°Ë½Ç·ã	Alangium chinense (Lour.) Harms	Alangiaceae	Alangium	20.4	8.3	6.2	6.1	0.4	4
Betula	BA	1	69	Ä¾½ª×Ó	Litsea pungens Hemsl.	Lauraceae	Litsea	9.2	8.1	2.9	3.2	4.8	3.4
Betula	BA	1	70	Ä¾½ª×Ó	Litsea pungens Hemsl.	Lauraceae	Litsea	11.1	9	2.2	2.3	5.3	3
Betula	BA	1	71	Ä¾½ª×Ó	Litsea pungens Hemsl.	Lauraceae	Litsea	12.2	6.8	4.4	4	5.4	3.6
Betula	BA	1	72	¼¦×¦éÊ	Acer palmatum Thunb.	Aceraceae	Acer	11.3	8.2	3.2	3.6	6.6	3.8
Betula	BA	1	73	Ä¾½ª×Ó	Litsea pungens Hemsl.	Lauraceae	Litsea	10.5	6.1	1.7	1.9	6.8	1.8
Betula	BA	1	74	ºìèë	Betula albo-sinensis Burk.	Betulaceae	Betula	8.5	8.7	1.1	1.1	10	0.5
Betula	BA	1	75	ºìèë	Betula albo-sinensis Burk.	Betulaceae	Betula	13.8	11	1.6	2.2	10.5	0.5
Betula	BA	1	76	ºìèë	Betula albo-sinensis Burk.	Betulaceae	Betula	16.1	7.5	4.1	4.2	11.2	0.4
Betula	BA	1	77	ÎåÁÑéÊ	Acer oliverianum Pax	Aceraceae	Acer	9.5	8.1	2.3	2.3	13.1	4.6
Betula	BA	1	78	¸ßÉ½Áø	Salix cupularis Rehd.	Salicaceae	Salix	11.6	5	2.7	2.9	12.8	3.4
Betula	BA	1	79	¸ßÉ½Áø	Salix cupularis Rehd.	Salicaceae	Salix	14.5	5.3	3.3	2.3	13.4	3.4
Betula	BA	1	80	Ë¨Æ¤èÝ	Quercus variabilis Blume	Fagaceae	Quercus	8.3	6.2	4.5	4.8	13.4	0.6
Betula	BA	1	81	Ë¨Æ¤èÝ	Quercus variabilis Blume	Fagaceae	Quercus	6.7	5.4	2.2	1.8	14	0.6
Betula	BA	1	82	ºìèë	Betula albo-sinensis Burk.	Betulaceae	Betula	16.7	11.8	3.2	4.1	17.4	1
Betula	BA	1	83	»¨é±	Sorbus pohuashanensis (Hance) Hedl.	Rosaceae	Sorbus	10.6	11.7	4.8	5.2	17.6	0.6
Betula	BA	1	84	ÇàÕ¥éÊ	Acer davidii Franch.	Aceraceae	Acer	13.3	8.9	5.2	4.7	18.8	0.6
Betula	BA	1	85	ÇàÕ¥éÊ	Acer davidii Franch.	Aceraceae	Acer	14.1	12.8	5.1	5.9	16.6	4.4
Betula	BA	1	86	ÆáÊ÷	Toxicodendron vernicifluum (Stokes) F. A. Barkl.	Anacardiaceae	Toxicodendron	13.5	10.3	5.5	6.2	17.4	4.4
Betula	BA	1	87	ÇàÕ¥éÊ	Acer davidii Franch.	Aceraceae	Acer	16.2	8.7	5.2	5.9	22.8	1.4
Betula	BA	1	88	ÇàÕ¥éÊ	Acer davidii Franch.	Aceraceae	Acer	20.5	10.5	6.2	6.6	23.8	1.4
Betula	BA	1	89	ÎåÁÑéÊ	Acer oliverianum Pax	Aceraceae	Acer	12.7	7	6.2	7	21.6	5.6
Betula	BA	1	90	ÎåÁÑéÊ	Acer oliverianum Pax	Aceraceae	Acer	7.5	15	4.4	4.6	22.6	8.6
Betula	BA	1	91	é²Ê÷	Tilia tuan Szyszyl.	Tiliaceae	Tilia	11.1	8.9	4.2	3.8	22.6	9.2
Betula	BA	1	92	»¨é±	Sorbus pohuashanensis (Hance) Hedl.	Rosaceae	Sorbus	10.2	7.3	5.5	6.2	22.5	10
Betula	BA	1	93	é»×Ó	Corylus heterophylla Fisch. ex Trautv.	Betulaceae	Corylus	7.5	4.2	3.1	2.5	21	11.8
Betula	BA	1	94	é»×Ó	Corylus heterophylla Fisch. ex Trautv.	Betulaceae	Corylus	7.6	4.7	3.3	3.7	19.8	11.8
Betula	BA	1	95	é»×Ó	Corylus heterophylla Fisch. ex Trautv.	Betulaceae	Corylus	8.1	4.1	2.1	2.2	20.5	12.4
Betula	BA	1	96	é»×Ó	Corylus heterophylla Fisch. ex Trautv.	Betulaceae	Corylus	8.7	4.9	1.8	1.7	20	12.5
Betula	BA	1	97	¸ßÉ½Áø	Salix cupularis Rehd.	Salicaceae	Salix	10.1	7.5	4.2	3.7	18.5	15.1
Betula	BA	1	98	²èÌõéÊ	Acer ginnala Maxim.	Aceraceae	Acer	7.1	9.6	2	2.1	19.6	15.8
Betula	BA	1	99	²èÌõéÊ	Acer ginnala Maxim.	Aceraceae	Acer	7.8	7.6	2.7	3.3	22.8	5
Betula	BA	1	100	²èÌõéÊ	Acer ginnala Maxim.	Aceraceae	Acer	6.5	4	2.2	2	24.3	15.4
Betula	BA	1	101	¹âÆ¤èë	Betula luminifera H. Winkl.	Betulaceae	Betula	21.1	14.5	3.7	4.1	24	17.6
Betula	BA	1	102	»¨é±	Sorbus pohuashanensis (Hance) Hedl.	Rosaceae	Sorbus	26.8	13.7	7.1	6.7	23.4	17.6
Betula	BA	1	103	»ªÉ½ËÉ	Pinus armandii Franch.	Pinaceae	Pinus	21.5	8.5	4.1	4.3	21.2	17.2
Betula	BA	1	104	¹âÆ¤èë	Betula luminifera H. Winkl.	Betulaceae	Betula	38.2	14.1	5.2	6.2	22.1	18.5
Betula	BA	1	105	¹âÆ¤èë	Betula luminifera H. Winkl.	Betulaceae	Betula	14.1	13.3	6.2	6.2	19.5	20.5
Betula	BA	1	106	»ªÉ½ËÉ	Pinus armandii Franch.	Pinaceae	Pinus	16.2	8.7	2.2	2.6	19	20
Betula	BA	1	107	¹âÆ¤èë	Betula luminifera H. Winkl.	Betulaceae	Betula	21.2	12.7	6.2	7.2	15.6	20
Betula	BA	1	108	¶ì¶úèÀ	Carpinus turczaninowii Hance	Betulaceae	Carpinus	9.8	9.8	2	1.9	15.5	21.5
Betula	BA	1	109	ÍÐÒ¶Ó£ÌÒ	Cerasus stipulacea (Maxim.) Y¨¹ et Li	Rosaceae	Cerasus	14.8	12.7	5.2	5.6	14.6	22.6
Betula	BA	1	110	ºìèë	Betula albo-sinensis Burk.	Betulaceae	Betula	8.8	12.6	2.8	3.2	16.5	22.7
Betula	BA	1	111	¹âÆ¤èë	Betula luminifera H. Winkl.	Betulaceae	Betula	29.4	13.8	4.9	5.3	11.5	22.5
Betula	BA	1	112	ºìèë	Betula albo-sinensis Burk.	Betulaceae	Betula	10	11.3	0.9	1.1	8	24.1
Betula	BA	1	113	—…Ä¾	Swida macrophylla (Wall.) Sojak	Cornaceae	Swida	13.3	10.3	3.2	2.7	5.8	24.4
Betula	BA	1	114	ºìèë	Betula albo-sinensis Burk.	Betulaceae	Betula	15.7	13.7	4.9	5	7.5	22.8
Betula	BA	1	115	»¨é±	Sorbus pohuashanensis (Hance) Hedl.	Rosaceae	Sorbus	15.1	13.4	3.8	4	6.2	20.1
Betula	BA	1	116	¼¦×¦éÊ	Acer palmatum Thunb.	Aceraceae	Acer	15.1	11.2	6.5	6.3	9.5	20.5
Betula	BA	1	117	Ä¾½ª×Ó	Litsea pungens Hemsl.	Lauraceae	Litsea	7	7.8	4.2	3.6	9	20.4
Betula	BA	1	118	Ë¨Æ¤èÝ	Quercus variabilis Blume	Fagaceae	Quercus	10.6	12.7	5.1	5.4	8.9	19.2
Betula	BA	1	119	—…Ä¾	Swida macrophylla (Wall.) Sojak	Cornaceae	Swida	17.9	13	4.1	4.7	7.8	19
Betula	BA	1	120	—…Ä¾	Swida macrophylla (Wall.) Sojak	Cornaceae	Swida	8.8	9.8	3.7	4.2	9.6	18.6
Betula	BA	1	121	—…Ä¾	Swida macrophylla (Wall.) Sojak	Cornaceae	Swida	9.3	9.8	1.8	2.1	10.3	19
Betula	BA	1	122	¼¦×¦éÊ	Acer palmatum Thunb.	Aceraceae	Acer	10.3	7.8	4.1	4.9	11.5	17.4
Betula	BA	1	123	ÍÐÒ¶Ó£ÌÒ	Cerasus stipulacea (Maxim.) Y¨¹ et Li	Rosaceae	Cerasus	8.1	9.8	4.1	5.2	6.8	17
Betula	BA	1	124	²èÌõéÊ	Acer ginnala Maxim.	Aceraceae	Acer	9.1	8.3	2.7	2.7	10.2	14.9
Betula	BA	1	125	ÍÐÒ¶Ó£ÌÒ	Cerasus stipulacea (Maxim.) Y¨¹ et Li	Rosaceae	Cerasus	9.3	9.6	3.9	4.1	10.7	15
Betula	BA	1	126	ÍÐÒ¶Ó£ÌÒ	Cerasus stipulacea (Maxim.) Y¨¹ et Li	Rosaceae	Cerasus	11.1	9	3.5	3.3	11.6	14.6
Betula	BA	1	127	ÍÐÒ¶Ó£ÌÒ	Cerasus stipulacea (Maxim.) Y¨¹ et Li	Rosaceae	Cerasus	26.3	14.2	8.1	9.4	9.2	12.8
Betula	BA	1	128	é²Ê÷	Tilia tuan Szyszyl.	Tiliaceae	Tilia	6.5	6.8	2.2	2	8.1	12.4
Betula	BA	1	129	é²Ê÷	Tilia tuan Szyszyl.	Tiliaceae	Tilia	9.5	7.9	2.5	3.1	8.4	12.2
Betula	BA	1	130	é²Ê÷	Tilia tuan Szyszyl.	Tiliaceae	Tilia	10.4	8.3	5.7	6.3	8.3	11.8
Betula	BA	1	131	Ë¨Æ¤èÝ	Quercus variabilis Blume	Fagaceae	Quercus	10.4	11.3	3.8	4.1	6.2	13.8
Betula	BA	1	132	Ë¨Æ¤èÝ	Quercus variabilis Blume	Fagaceae	Quercus	8	7.5	5.2	3.1	6.2	13.6
Betula	BA	1	133	¸ßÉ½Áø	Salix cupularis Rehd.	Salicaceae	Salix	16.5	8.5	3.8	3.4	8.8	9.8
Betula	BA	1	134	¸ßÉ½Áø	Salix cupularis Rehd.	Salicaceae	Salix	16.2	4.7	5.2	5.8	8.9	10.1
Betula	BA	1	135	¸ßÉ½Áø	Salix cupularis Rehd.	Salicaceae	Salix	11.2	5.1	5.3	5.7	9	10.6
Betula	BA	1	136	²èÌõéÊ	Acer ginnala Maxim.	Aceraceae	Acer	11.1	11.8	5.2	5.6	11.6	6
Betula	BA	1	137	»¨é±	Sorbus pohuashanensis (Hance) Hedl.	Rosaceae	Sorbus	11.5	8.5	4.8	4.1	14.6	9.8
Betula	BA	1	138	ÎåÁÑéÊ	Acer oliverianum Pax	Aceraceae	Acer	32.8	14.8	7.2	7.8	16.2	19.8
Betula	BA	1	139	ÎåÁÑéÊ	Acer oliverianum Pax	Aceraceae	Acer	10.9	7.5	3.2	3.9	16.9	10.1
Betula	BA	1	140	»¨é±	Sorbus pohuashanensis (Hance) Hedl.	Rosaceae	Sorbus	14.3	7.2	5.2	5.6	18	12.4
Betula	BA	1	141	²èÌõéÊ	Acer ginnala Maxim.	Aceraceae	Acer	11.5	13.5	4	4.3	16	6.3
Betula	BA	1	142	²èÌõéÊ	Acer ginnala Maxim.	Aceraceae	Acer	7.5	5.8	4.2	4	15.8	6
Betula	BA	1	143	²èÌõéÊ	Acer ginnala Maxim.	Aceraceae	Acer	13.2	10.3	4.4	4.8	15.2	6
Betula	BA	1	144	²èÌõéÊ	Acer ginnala Maxim.	Aceraceae	Acer	7.5	9.8	3.4	3.7	15.3	6.4
Betula	BA	1	145	²èÌõéÊ	Acer ginnala Maxim.	Aceraceae	Acer	8.2	3.2	2	2.4	14.6	6.2
Betula	BA	1	146	²èÌõéÊ	Acer ginnala Maxim.	Aceraceae	Acer	13.5	9.5	3.9	4.3	14.2	6.7
Betula	BA	1	147	²èÌõéÊ	Acer ginnala Maxim.	Aceraceae	Acer	7.4	8.3	4.4	4.6	14.8	6.8
Betula	BA	1	148	ºìèë	Betula albo-sinensis Burk.	Betulaceae	Betula	20.7	8.9	4.6	5.8	18.3	5.4
Betula	BA	1	149	Èñ³ÝèÝ	Quercus aliena Blume var. acutiserrata Maxim.	Fagaceae	Quercus	11.2	6.8	5.7	6	18.8	5.6
Betula	BA	1	150	ºìèë	Betula albo-sinensis Burk.	Betulaceae	Betula	11.4	10.8	2.2	2	19.4	8.6
Betula	BA	1	151	²èÌõéÊ	Acer ginnala Maxim.	Aceraceae	Acer	8.1	6.3	1.3	1	19.8	9.4
Betula	BA	1	152	²èÌõéÊ	Acer ginnala Maxim.	Aceraceae	Acer	6.4	6	1.8	2.1	19.5	9.7
Betula	BA	2	153	ºìèë	Betula albo-sinensis Burk.	Betulaceae	Betula	10	9.5	2	2.1	2.1	0.8
Betula	BA	2	154	¶ì¶úèÀ	Carpinus turczaninowii Hance	Betulaceae	Carpinus	21.5	7.2	4.5	4.1	0.4	1.6
Betula	BA	2	155	ºìèë	Betula albo-sinensis Burk.	Betulaceae	Betula	14.3	11.2	4.1	3.9	3.4	2
Betula	BA	2	156	¸ßÉ½Áø	Salix cupularis Rehd.	Salicaceae	Salix	12.2	10.8	3.2	3	3.8	2.1
Betula	BA	2	157	»¨é±	Sorbus pohuashanensis (Hance) Hedl.	Rosaceae	Sorbus	12	13	4.1	4.9	7.8	3
Betula	BA	2	158	ÆáÊ÷	Toxicodendron vernicifluum (Stokes) F. A. Barkl.	Anacardiaceae	Toxicodendron	21.9	6.8	0.7	1	0.6	7
Betula	BA	2	159	»ªÉ½ËÉ	Pinus armandii Franch.	Pinaceae	Pinus	6.9	11.6	3.9	4	1.7	7.8
Betula	BA	2	160	ºìèë	Betula albo-sinensis Burk.	Betulaceae	Betula	9.5	12.3	5.2	5.6	0.7	8.5
Betula	BA	2	161	ÇàÕ¥éÊ	Acer davidii Franch.	Aceraceae	Acer	14.3	12.8	4.9	5	4.6	9.1
Betula	BA	2	162	»¨é±	Sorbus pohuashanensis (Hance) Hedl.	Rosaceae	Sorbus	8.8	3.1	4.1	5.2	2.5	10
Betula	BA	2	163	»ªÉ½ËÉ	Pinus armandii Franch.	Pinaceae	Pinus	38.5	14.2	4.1	5.1	0.6	10.4
Betula	BA	2	164	»ªÉ½ËÉ	Pinus armandii Franch.	Pinaceae	Pinus	10.4	10.8	3.8	4.1	4.5	11.3
Betula	BA	2	165	»ªÉ½ËÉ	Pinus armandii Franch.	Pinaceae	Pinus	8.2	3.8	5.2	4.3	4	11.4
Betula	BA	2	166	»ªÉ½ËÉ	Pinus armandii Franch.	Pinaceae	Pinus	8.1	8.3	4.5	5.7	3.8	11.8
Betula	BA	2	167	»ªÉ½ËÉ	Pinus armandii Franch.	Pinaceae	Pinus	7.2	2.8	4.1	4.9	4.4	11.9
Betula	BA	2	168	»ªÉ½ËÉ	Pinus armandii Franch.	Pinaceae	Pinus	9.7	4.5	5.2	4.6	4.4	12.4
Betula	BA	2	169	é²Ê÷	Tilia tuan Szyszyl.	Tiliaceae	Tilia	6.8	10.6	2.9	2.9	3.8	12.4
Betula	BA	2	170	»ªÉ½ËÉ	Pinus armandii Franch.	Pinaceae	Pinus	27.9	15.2	4.2	4.2	0.6	13.5
Betula	BA	2	171	»ªÉ½ËÉ	Pinus armandii Franch.	Pinaceae	Pinus	24.4	15.4	4.1	4.7	2.8	14.2
Betula	BA	2	172	¸ßÉ½Áø	Salix cupularis Rehd.	Salicaceae	Salix	13.4	7.6	2.9	2.9	1.4	15
Betula	BA	2	173	¸ßÉ½Áø	Salix cupularis Rehd.	Salicaceae	Salix	14.3	9.4	3.7	3.3	1	15
Betula	BA	2	174	¸ßÉ½Áø	Salix cupularis Rehd.	Salicaceae	Salix	15.5	6.9	4.4	3.9	0.7	14.8
Betula	BA	2	175	—…Ä¾	Swida macrophylla (Wall.) Sojak	Cornaceae	Swida	15.4	8.4	4.3	4.3	4.6	14.8
Betula	BA	2	176	»¨é±	Sorbus pohuashanensis (Hance) Hedl.	Rosaceae	Sorbus	9.2	9.8	2.7	3.1	3.3	19.6
Betula	BA	2	177	²èÌõéÊ	Acer ginnala Maxim.	Aceraceae	Acer	10	10.1	0.7	0.9	2.3	20.9
Betula	BA	2	178	¸ßÉ½Áø	Salix cupularis Rehd.	Salicaceae	Salix	12.5	9.2	1.2	1	2.2	21.4
Betula	BA	2	179	Çà–e	Picea wilsonii Mast.	Pinaceae	Picea	11.6	5.4	2.4	2.3	0.6	25.4
Betula	BA	2	180	»¨é±	Sorbus pohuashanensis (Hance) Hedl.	Rosaceae	Sorbus	22.5	13.1	7.2	7.9	3.7	26.2
Betula	BA	2	181	¹âÆ¤èë	Betula luminifera H. Winkl.	Betulaceae	Betula	40.5	16.2	2.4	2.8	4.8	29.2
Betula	BA	2	182	»¨é±	Sorbus pohuashanensis (Hance) Hedl.	Rosaceae	Sorbus	20.3	10.4	8.1	8.9	7.3	28.6
Betula	BA	2	183	»¨é±	Sorbus pohuashanensis (Hance) Hedl.	Rosaceae	Sorbus	12.4	10.2	7.5	8.6	7.7	29.3
Betula	BA	2	184	ÆáÊ÷	Toxicodendron vernicifluum (Stokes) F. A. Barkl.	Anacardiaceae	Toxicodendron	15.4	12.5	3.2	3.6	6.4	25.9
Betula	BA	2	185	ÇàÕ¥éÊ	Acer davidii Franch.	Aceraceae	Acer	11.8	10.1	4.9	5.3	12.8	26
Betula	BA	2	186	ÇàÕ¥éÊ	Acer davidii Franch.	Aceraceae	Acer	9.8	9.8	4.4	3.9	13.3	26.5
Betula	BA	2	187	²èÌõéÊ	Acer ginnala Maxim.	Aceraceae	Acer	10.1	7.8	7.2	7.8	18.9	25.4
Betula	BA	2	188	ÆáÊ÷	Toxicodendron vernicifluum (Stokes) F. A. Barkl.	Anacardiaceae	Toxicodendron	8.8	7.8	7.7	6.7	23.6	28
Betula	BA	2	189	ÇàÕ¥éÊ	Acer davidii Franch.	Aceraceae	Acer	8.1	6.8	4.4	3.8	24.2	26
Betula	BA	2	190	»ªÉ½ËÉ	Pinus armandii Franch.	Pinaceae	Pinus	31.6	15.5	5.2	5.6	27.2	25.8
Betula	BA	2	191	¸ßÉ½Áø	Salix cupularis Rehd.	Salicaceae	Salix	6.4	7.1	1.2	0.9	26.4	27
Betula	BA	2	192	¸ßÉ½Áø	Salix cupularis Rehd.	Salicaceae	Salix	7.4	7.6	3.2	3	26.4	27.5
Betula	BA	2	193	²èÌõéÊ	Acer ginnala Maxim.	Aceraceae	Acer	8.4	7.9	4.1	4.1	27.3	24.4
Betula	BA	2	194	²èÌõéÊ	Acer ginnala Maxim.	Aceraceae	Acer	18.5	12.1	3.2	2.9	28.8	23.8
Betula	BA	2	195	¹âÆ¤èë	Betula luminifera H. Winkl.	Betulaceae	Betula	49.5	13.5	7.2	8.2	29.4	24.6
Betula	BA	2	196	»ªÉ½ËÉ	Pinus armandii Franch.	Pinaceae	Pinus	26.3	28	3.7	4	27.2	22.9
Betula	BA	2	197	»¨é±	Sorbus pohuashanensis (Hance) Hedl.	Rosaceae	Sorbus	19.8	10.8	7.2	8	25.8	23
Betula	BA	2	198	»¨é±	Sorbus pohuashanensis (Hance) Hedl.	Rosaceae	Sorbus	22.1	9.8	8.2	8.6	25.6	12.6
Betula	BA	2	199	»¨é±	Sorbus pohuashanensis (Hance) Hedl.	Rosaceae	Sorbus	12.6	10.1	6.2	6.8	25.4	12.2
Betula	BA	2	200	»¨é±	Sorbus pohuashanensis (Hance) Hedl.	Rosaceae	Sorbus	13.2	10.3	5.2	5.2	25.4	21.2
Betula	BA	2	201	»ªÉ½ËÉ	Pinus armandii Franch.	Pinaceae	Pinus	16.1	13.7	4.7	4.2	28.8	21.2
Betula	BA	2	202	ºìèë	Betula albo-sinensis Burk.	Betulaceae	Betula	20.6	13.2	2.4	2.7	29.6	20.6
Betula	BA	2	203	Ä¾½ª×Ó	Litsea pungens Hemsl.	Lauraceae	Litsea	6.6	4.8	2.3	2.3	26.6	20.2
Betula	BA	2	204	¸ßÉ½Áø	Salix cupularis Rehd.	Salicaceae	Salix	11.3	8.2	5.2	5.6	25.8	19.6
Betula	BA	2	205	¸ßÉ½Áø	Salix cupularis Rehd.	Salicaceae	Salix	10.4	6.5	3.7	3.5	26.4	15
Betula	BA	2	206	¸ßÉ½Áø	Salix cupularis Rehd.	Salicaceae	Salix	18.5	7.2	5.2	5.4	26	13.8
Betula	BA	2	207	»ªÉ½ËÉ	Pinus armandii Franch.	Pinaceae	Pinus	5.9	5.8	1.1	1.1	26.4	12.6
Betula	BA	2	208	ºþ±±»¨é±	Sorbus hupehensis Schneid.	Rosaceae	Sorbus	20.6	11.6	4.5	4.8	28.1	12.6
Betula	BA	2	209	ºþ±±»¨é±	Sorbus hupehensis Schneid.	Rosaceae	Sorbus	11.5	9.5	0.9	0.9	28.2	12.2
Betula	BA	2	210	ºþ±±»¨é±	Sorbus hupehensis Schneid.	Rosaceae	Sorbus	17.5	11.8	5.2	5.6	28	11.8
Betula	BA	2	211	ºþ±±»¨é±	Sorbus hupehensis Schneid.	Rosaceae	Sorbus	8.5	8.9	1.3	1	27	12
Betula	BA	2	212	ºþ±±»¨é±	Sorbus hupehensis Schneid.	Rosaceae	Sorbus	9.6	7.2	1	0.9	27.5	12
Betula	BA	2	213	¶ì¶úèÀ	Carpinus turczaninowii Hance	Betulaceae	Carpinus	12.3	10.9	5.2	5.6	29.6	12
Betula	BA	2	214	»ªÉ½ËÉ	Pinus armandii Franch.	Pinaceae	Pinus	30.5	15.4	5.2	5.9	29.2	3.1
Betula	BA	2	215	²èÌõéÊ	Acer ginnala Maxim.	Aceraceae	Acer	12.3	9.3	1.6	2	28.2	2.8
Betula	BA	2	216	ÌúÉ¼	Tsuga chinensis (Franch.) Pritz.	Pinaceae	Tsuga	11.5	10.3	3.2	3.9	27.2	2.4
Betula	BA	2	217	¼¦×¦éÊ	Acer palmatum Thunb.	Aceraceae	Acer	7.8	10.1	1.8	2.1	27.5	4.4
Betula	BA	2	218	²èÌõéÊ	Acer ginnala Maxim.	Aceraceae	Acer	11.1	14.6	5.2	5.6	28.2	5
Betula	BA	2	219	²èÌõéÊ	Acer ginnala Maxim.	Aceraceae	Acer	9.8	11.2	3.7	4.2	25.6	5.2
Betula	BA	2	220	²èÌõéÊ	Acer ginnala Maxim.	Aceraceae	Acer	8	12.3	3.2	3	25	1
Betula	BA	2	221	ºþ±±»¨é±	Sorbus hupehensis Schneid.	Rosaceae	Sorbus	20.5	14.4	7.2	7.2	24.2	0.8
Betula	BA	2	222	²èÌõéÊ	Acer ginnala Maxim.	Aceraceae	Acer	8.3	9.4	2.7	3.5	20.8	0.4
Betula	BA	2	223	²èÌõéÊ	Acer ginnala Maxim.	Aceraceae	Acer	10.1	11.1	2.4	1.8	22.5	4.5
Betula	BA	2	224	¸ßÉ½Áø	Salix cupularis Rehd.	Salicaceae	Salix	7.8	9.7	2	2.2	21.2	3
Betula	BA	2	225	»¨é±	Sorbus pohuashanensis (Hance) Hedl.	Rosaceae	Sorbus	22.5	13.7	8.2	8.6	18.5	2.8
Betula	BA	2	226	ÇàÕ¥éÊ	Acer davidii Franch.	Aceraceae	Acer	11.3	9.6	6.2	6.6	18	2
Betula	BA	2	227	ÆáÊ÷	Toxicodendron vernicifluum (Stokes) F. A. Barkl.	Anacardiaceae	Toxicodendron	14.2	14.1	2.4	2.7	18	1.8
Betula	BA	2	228	²èÌõéÊ	Acer ginnala Maxim.	Aceraceae	Acer	7.8	12.1	1.8	2.1	17.9	0.4
Betula	BA	2	229	»¨é±	Sorbus pohuashanensis (Hance) Hedl.	Rosaceae	Sorbus	10.5	10.4	6.2	6.6	16.4	2.1
Betula	BA	2	230	ÌúÉ¼	Tsuga chinensis (Franch.) Pritz.	Pinaceae	Tsuga	7.2	8.1	2.2	2	17	3
Betula	BA	2	231	ÌúÉ¼	Tsuga chinensis (Franch.) Pritz.	Pinaceae	Tsuga	10.3	9.4	3.7	4	15.8	2.9
Betula	BA	2	232	²èÌõéÊ	Acer ginnala Maxim.	Aceraceae	Acer	11.1	11.5	3.5	4	14.1	3.4
Betula	BA	2	233	²èÌõéÊ	Acer ginnala Maxim.	Aceraceae	Acer	7	6.2	4.4	4.4	14.2	2.4
Betula	BA	2	234	²èÌõéÊ	Acer ginnala Maxim.	Aceraceae	Acer	7.2	11.8	4.8	5.1	13.2	3.2
Betula	BA	2	235	ºìèë	Betula albo-sinensis Burk.	Betulaceae	Betula	6.2	12.7	5.3	6.2	15.1	3.1
Betula	BA	2	236	ÌúÉ¼	Tsuga chinensis (Franch.) Pritz.	Pinaceae	Tsuga	14.6	13	5.1	5.1	10.5	0.4
Betula	BA	2	237	ºìèë	Betula albo-sinensis Burk.	Betulaceae	Betula	9.1	11.5	5.2	5.6	6.2	6
Betula	BA	2	238	ºìèë	Betula albo-sinensis Burk.	Betulaceae	Betula	16.2	13.8	6.2	6	6.2	6.6
Betula	BA	2	239	»¨é±	Sorbus pohuashanensis (Hance) Hedl.	Rosaceae	Sorbus	7	11	4.9	4.8	6.1	7.1
Betula	BA	2	240	Èñ³ÝèÝ	Quercus aliena Blume var. acutiserrata Maxim.	Fagaceae	Quercus	7.2	7.7	6.5	5.9	7.1	8.4
Betula	BA	2	241	ºìèë	Betula albo-sinensis Burk.	Betulaceae	Betula	15.9	14	3.7	4.5	5.4	8.9
Betula	BA	2	242	é²Ê÷	Tilia tuan Szyszyl.	Tiliaceae	Tilia	12.6	8.5	3.2	3	6.4	9.4
Betula	BA	2	243	é²Ê÷	Tilia tuan Szyszyl.	Tiliaceae	Tilia	9.5	11.5	3.4	2.6	5.6	10.8
Betula	BA	2	244	»¨é±	Sorbus pohuashanensis (Hance) Hedl.	Rosaceae	Sorbus	11.2	7.2	3.1	2.9	11.3	10.6
Betula	BA	2	245	²èÌõéÊ	Acer ginnala Maxim.	Aceraceae	Acer	6.8	6.8	2.7	3.4	10.2	13.2
Betula	BA	2	246	²èÌõéÊ	Acer ginnala Maxim.	Aceraceae	Acer	7.1	7.2	1	0.9	10.4	13.6
Betula	BA	2	247	»ªÉ½ËÉ	Pinus armandii Franch.	Pinaceae	Pinus	37.6	17.6	6.5	6.1	13.4	12.8
Betula	BA	2	248	é»×Ó	Corylus heterophylla Fisch. ex Trautv.	Betulaceae	Corylus	9.1	5.5	6.2	7.2	12.3	15.8
Betula	BA	2	249	»¨é±	Sorbus pohuashanensis (Hance) Hedl.	Rosaceae	Sorbus	13.1	9.1	5.1	4.8	9	17.4
Betula	BA	2	250	ºìèë	Betula albo-sinensis Burk.	Betulaceae	Betula	34.1	17.2	7.2	7.8	12.2	17.8
Betula	BA	2	251	¶ì¶úèÀ	Carpinus turczaninowii Hance	Betulaceae	Carpinus	14.5	12.7	7.9	8.3	8	22.3
Betula	BA	2	252	¸ßÉ½Áø	Salix cupularis Rehd.	Salicaceae	Salix	11.1	9.8	1.2	1.7	6.2	23.1
Betula	BA	2	253	¶ì¶úèÀ	Carpinus turczaninowii Hance	Betulaceae	Carpinus	20.4	13.9	6.3	6.3	14.3	24.4
Betula	BA	2	254	¶ì¶úèÀ	Carpinus turczaninowii Hance	Betulaceae	Carpinus	29.8	6.5	5.2	4.7	14.8	24.5
Betula	BA	2	255	¶ì¶úèÀ	Carpinus turczaninowii Hance	Betulaceae	Carpinus	20.8	10.4	8.3	7.9	14.8	24
Betula	BA	2	256	²èÌõéÊ	Acer ginnala Maxim.	Aceraceae	Acer	8.9	8.1	5.9	6.1	16.1	20.9
Betula	BA	2	257	¹âÆ¤èë	Betula luminifera H. Winkl.	Betulaceae	Betula	33.2	15.4	8.5	8.1	17.1	17.9
Betula	BA	2	258	¹âÆ¤èë	Betula luminifera H. Winkl.	Betulaceae	Betula	21.1	11.6	1.7	2.1	18.1	19.4
Betula	BA	2	259	²èÌõéÊ	Acer ginnala Maxim.	Aceraceae	Acer	7.9	8.2	4.7	4.4	19.5	24.3
Betula	BA	2	260	²èÌõéÊ	Acer ginnala Maxim.	Aceraceae	Acer	9.6	8.2	6.4	6.1	24.3	23.9
Betula	BA	2	261	¹âÆ¤èë	Betula luminifera H. Winkl.	Betulaceae	Betula	20.4	13.1	4.4	3.9	24.2	22.8
Betula	BA	2	262	»¨é±	Sorbus pohuashanensis (Hance) Hedl.	Rosaceae	Sorbus	8.5	7.8	3.4	3.4	18.6	16.4
Betula	BA	2	263	»¨é±	Sorbus pohuashanensis (Hance) Hedl.	Rosaceae	Sorbus	7.5	8.2	3.1	3.5	19	16.6
Betula	BA	2	264	»¨é±	Sorbus pohuashanensis (Hance) Hedl.	Rosaceae	Sorbus	8.4	9.2	5.2	4.6	19.3	16.6
Betula	BA	2	265	»¨é±	Sorbus pohuashanensis (Hance) Hedl.	Rosaceae	Sorbus	9.5	9.7	2.9	3.4	19.4	16
Betula	BA	2	266	»ªÉ½ËÉ	Pinus armandii Franch.	Pinaceae	Pinus	19.4	14.2	2.2	2.3	21.6	13.6
Betula	BA	2	267	»ªÉ½ËÉ	Pinus armandii Franch.	Pinaceae	Pinus	10.6	8.3	4.4	4	22.5	11.9
Betula	BA	2	268	²èÌõéÊ	Acer ginnala Maxim.	Aceraceae	Acer	17.2	11.2	7.7	7.7	23	11
Betula	BA	2	269	²èÌõéÊ	Acer ginnala Maxim.	Aceraceae	Acer	25.1	12.4	7.2	7.9	23.4	10.6
Betula	BA	2	270	Ë¨Æ¤èÝ	Quercus variabilis Blume	Fagaceae	Quercus	12.4	8.5	7.2	7.2	19.1	10.4
Betula	BA	2	271	Ë¨Æ¤èÝ	Quercus variabilis Blume	Fagaceae	Quercus	9.2	9.4	7.1	7.6	18.6	10
Betula	BA	2	272	Ë¨Æ¤èÝ	Quercus variabilis Blume	Fagaceae	Quercus	9.7	5.8	7.5	8.1	18.4	10.4
Betula	BA	2	273	Ë¨Æ¤èÝ	Quercus variabilis Blume	Fagaceae	Quercus	10.1	10.5	3	3.1	18.6	10.9
Betula	BA	2	274	²èÌõéÊ	Acer ginnala Maxim.	Aceraceae	Acer	12.1	12.8	4.6	4.7	24.4	9.2
Betula	BA	2	275	ºþ±±»¨é±	Sorbus hupehensis Schneid.	Rosaceae	Sorbus	11.1	15.1	5.2	5	21.9	8.4
Betula	BA	2	276	²èÌõéÊ	Acer ginnala Maxim.	Aceraceae	Acer	13.5	11	4.4	4.5	21.4	8.2
Betula	BA	2	277	ÂíÎ²ËÉ	Pinus massoniana Lamb.	Pinaceae	Pinus	17.5	14.8	3.1	3.6	24	7.2
Betula	BA	2	278	»ªÉ½ËÉ	Pinus armandii Franch.	Pinaceae	Pinus	9.1	11.8	0.9	1.2	24.5	5.6
Betula	BA	2	279	ÇàÕ¥éÊ	Acer davidii Franch.	Aceraceae	Acer	10.4	15	4.9	5.3	23.8	5
Betula	BA	2	280	ÂíÎ²ËÉ	Pinus massoniana Lamb.	Pinaceae	Pinus	16.5	13.4	4.7	4.5	21	5.2
Betula	BA	2	281	ÇàÕ¥éÊ	Acer davidii Franch.	Aceraceae	Acer	12.9	11.8	4.2	5	21	6
Betula	BA	2	282	¹âÆ¤èë	Betula luminifera H. Winkl.	Betulaceae	Betula	24.4	15.5	4.9	4.8	20.6	7
Betula	BA	2	283	ÆáÊ÷	Toxicodendron vernicifluum (Stokes) F. A. Barkl.	Anacardiaceae	Toxicodendron	11.7	10.3	3.2	3.6	20.4	7.6
Betula	BA	2	284	¸ßÉ½Áø	Salix cupularis Rehd.	Salicaceae	Salix	14.5	7.8	4.5	4.4	19.3	7.6
Betula	BA	2	285	»ªÉ½ËÉ	Pinus armandii Franch.	Pinaceae	Pinus	12.6	12.7	1.1	1.2	19.3	7
Betula	BA	2	286	»¨é±	Sorbus pohuashanensis (Hance) Hedl.	Rosaceae	Sorbus	8.1	7.5	5.2	5	17.8	6
Betula	BA	2	287	¸ßÉ½Áø	Salix cupularis Rehd.	Salicaceae	Salix	9.1	8.9	6.2	6.4	18.4	5.4
Betula	BA	2	288	ÌúÉ¼	Tsuga chinensis (Franch.) Pritz.	Pinaceae	Tsuga	7.5	7.4	4.3	4.6	17	5.4
Betula	BA	2	289	»¨é±	Sorbus pohuashanensis (Hance) Hedl.	Rosaceae	Sorbus	16.2	9.4	6.2	6.2	15.6	5.2
Betula	BA	2	290	¸ßÉ½Áø	Salix cupularis Rehd.	Salicaceae	Salix	9.1	10.4	2.2	2.3	15.2	8.2
Betula	BA	2	291	¸ßÉ½Áø	Salix cupularis Rehd.	Salicaceae	Salix	7.5	7.5	2.7	2.5	14.8	9.2
Betula	BA	2	292	¸ßÉ½Áø	Salix cupularis Rehd.	Salicaceae	Salix	9.8	11.2	3.2	3.6	14.6	9.6
Betula	BA	2	293	»¨é±	Sorbus pohuashanensis (Hance) Hedl.	Rosaceae	Sorbus	8	8.1	6.7	6.1	15.5	11.4
Betula	BA	3	294	¶ì¶úèÀ	Carpinus turczaninowii Hance	Betulaceae	Carpinus	13.3	12.4	3.9	3.9	3.4	1.4
Betula	BA	3	295	»ªÉ½ËÉ	Pinus armandii Franch.	Pinaceae	Pinus	13.1	10.8	1.8	2.1	6.6	1.4
Betula	BA	3	296	²èÌõéÊ	Acer ginnala Maxim.	Aceraceae	Acer	10.7	12.5	4.5	4.5	5.4	4.2
Betula	BA	3	297	»ªÉ½ËÉ	Pinus armandii Franch.	Pinaceae	Pinus	25.2	13.4	4.6	3.7	7.1	3.4
Betula	BA	3	298	²èÌõéÊ	Acer ginnala Maxim.	Aceraceae	Acer	11.1	14.1	3.7	3.7	9.1	3.9
Betula	BA	3	299	²èÌõéÊ	Acer ginnala Maxim.	Aceraceae	Acer	12.1	12.8	4.5	3.8	10.3	3.7
Betula	BA	3	300	²èÌõéÊ	Acer ginnala Maxim.	Aceraceae	Acer	12.3	11.8	2.2	2.2	11.2	4.6
Betula	BA	3	301	²èÌõéÊ	Acer ginnala Maxim.	Aceraceae	Acer	15.1	10.3	5.2	6	11.8	4.6
Betula	BA	3	302	¶ì¶úèÀ	Carpinus turczaninowii Hance	Betulaceae	Carpinus	12.1	10.1	3.2	4	11.6	1.7
Betula	BA	3	303	ºìèë	Betula albo-sinensis Burk.	Betulaceae	Betula	14.5	11	1.3	1.7	12.2	1.8
Betula	BA	3	304	ÇàÕ¥éÊ	Acer davidii Franch.	Aceraceae	Acer	16.6	7.8	4.1	5.2	14.5	2.6
Betula	BA	3	305	Ã«»¨éÊ	Acer erianthum Schwer.	Aceraceae	Acer	12.3	9.7	3.1	3.4	15	1.8
Betula	BA	3	306	Ã«»¨éÊ	Acer erianthum Schwer.	Aceraceae	Acer	16.1	8	3.2	3	15.2	0.9
Betula	BA	3	307	Ã«»¨éÊ	Acer erianthum Schwer.	Aceraceae	Acer	17.1	9.1	2.2	2	20.4	4.2
Betula	BA	3	308	ºìèë	Betula albo-sinensis Burk.	Betulaceae	Betula	25.3	10.8	4.4	3.8	21.5	4.3
Betula	BA	3	309	»¨é±	Sorbus pohuashanensis (Hance) Hedl.	Rosaceae	Sorbus	9.7	11.2	6.5	7.7	20.8	2.3
Betula	BA	3	310	Ã«»¨éÊ	Acer erianthum Schwer.	Aceraceae	Acer	20.4	9.8	3.1	3.7	20.9	0.2
Betula	BA	3	311	¹âÆ¤èë	Betula luminifera H. Winkl.	Betulaceae	Betula	24.6	14.1	5.5	5.7	22.4	0.3
Betula	BA	3	312	¹âÆ¤èë	Betula luminifera H. Winkl.	Betulaceae	Betula	8.1	15.6	6.2	7.2	23.3	2.9
Betula	BA	3	313	Îå½Ç·ã	Acer elegantulum Fang et P. L. Chiu	Aceraceae	Acer	8.4	7.2	3.2	3.9	23.8	3
Betula	BA	3	314	Îå½Ç·ã	Acer elegantulum Fang et P. L. Chiu	Aceraceae	Acer	11.1	8	2	1.9	24.8	3.6
Betula	BA	3	315	Ã«»¨éÊ	Acer erianthum Schwer.	Aceraceae	Acer	9.7	8.5	5.2	5.6	24.9	4.2
Betula	BA	3	316	Ã«»¨éÊ	Acer erianthum Schwer.	Aceraceae	Acer	7.6	5.8	2.1	2.1	24.8	1
Betula	BA	3	317	Ã«»¨éÊ	Acer erianthum Schwer.	Aceraceae	Acer	12.4	9.2	3.1	2.7	26.6	1
Betula	BA	3	318	Ã«»¨éÊ	Acer erianthum Schwer.	Aceraceae	Acer	10.4	10.4	3.2	3.4	27.2	0.4
Betula	BA	3	319	¹âÆ¤èë	Betula luminifera H. Winkl.	Betulaceae	Betula	27.6	15.2	4.1	5.2	27.4	1.2
Betula	BA	3	320	Îå½Ç·ã	Acer elegantulum Fang et P. L. Chiu	Aceraceae	Acer	9.1	4.8	3.1	3.4	28.4	1.2
Betula	BA	3	321	»ªÉ½ËÉ	Pinus armandii Franch.	Pinaceae	Pinus	17.7	9.8	4.1	4.1	28.4	2.2
Betula	BA	3	322	Ã«»¨éÊ	Acer erianthum Schwer.	Aceraceae	Acer	8.4	9.2	2.2	2	28.5	0.6
Betula	BA	3	323	Îå½Ç·ã	Acer elegantulum Fang et P. L. Chiu	Aceraceae	Acer	7.2	9.2	1.9	2	29	0.6
Betula	BA	3	324	¹âÆ¤èë	Betula luminifera H. Winkl.	Betulaceae	Betula	23.2	11.8	7.2	7.9	29.3	0.7
Betula	BA	3	325	Îå½Ç·ã	Acer elegantulum Fang et P. L. Chiu	Aceraceae	Acer	8.3	8.7	2.4	2.5	29.7	0.4
Betula	BA	3	326	Îå½Ç·ã	Acer elegantulum Fang et P. L. Chiu	Aceraceae	Acer	8.2	6.9	2.7	2.8	29.6	2
Betula	BA	3	327	Îå½Ç·ã	Acer elegantulum Fang et P. L. Chiu	Aceraceae	Acer	9.2	7.9	3.1	3.9	29.2	3.1
Betula	BA	3	328	Îå½Ç·ã	Acer elegantulum Fang et P. L. Chiu	Aceraceae	Acer	12.2	11.6	4.1	4.9	26.3	5
Betula	BA	3	329	»ªÉ½ËÉ	Pinus armandii Franch.	Pinaceae	Pinus	23.3	11.8	2.4	2.8	26	8.6
Betula	BA	3	330	¹âÆ¤èë	Betula luminifera H. Winkl.	Betulaceae	Betula	20.3	13.8	6.2	7.1	29	8
Betula	BA	3	331	ÌúÉ¼	Tsuga chinensis (Franch.) Pritz.	Pinaceae	Tsuga	26.4	13.5	7.2	8.2	29.6	8
Betula	BA	3	332	¹âÆ¤èë	Betula luminifera H. Winkl.	Betulaceae	Betula	24.8	15.4	7.2	7.2	29.5	8.5
Betula	BA	3	333	Ã«»¨éÊ	Acer erianthum Schwer.	Aceraceae	Acer	11.8	8.1	2.9	3.1	29.4	10
Betula	BA	3	334	Ã«»¨éÊ	Acer erianthum Schwer.	Aceraceae	Acer	8.6	6.8	3.2	2.6	29.7	10.3
Betula	BA	3	335	Ã«»¨éÊ	Acer erianthum Schwer.	Aceraceae	Acer	9.1	7.5	2.6	2.2	28	12
Betula	BA	3	336	Ã«»¨éÊ	Acer erianthum Schwer.	Aceraceae	Acer	7.9	8.2	2.2	1.7	28	13
Betula	BA	3	337	Ã«»¨éÊ	Acer erianthum Schwer.	Aceraceae	Acer	11.1	8.3	5.2	4.4	27.2	12
Betula	BA	3	338	Ã«»¨éÊ	Acer erianthum Schwer.	Aceraceae	Acer	9.1	7.1	1.8	2.4	27	12.6
Betula	BA	3	339	¶ì¶úèÀ	Carpinus turczaninowii Hance	Betulaceae	Carpinus	8.8	9.5	3.2	3.1	27.4	12.8
Betula	BA	3	340	ÇàÕ¥éÊ	Acer davidii Franch.	Aceraceae	Acer	8.6	7.2	2.7	3	25.3	11.9
Betula	BA	3	341	ÇàÕ¥éÊ	Acer davidii Franch.	Aceraceae	Acer	6.6	5	1.1	1.5	25.6	11.9
Betula	BA	3	342	Ã«»¨éÊ	Acer erianthum Schwer.	Aceraceae	Acer	28.8	9.8	3.5	3.3	25.4	18
Betula	BA	3	343	Îå½Ç·ã	Acer elegantulum Fang et P. L. Chiu	Aceraceae	Acer	7.1	5.2	4.7	4.6	25.3	18.4
Betula	BA	3	344	»ªÉ½ËÉ	Pinus armandii Franch.	Pinaceae	Pinus	24.2	9.8	4.4	4.8	28.5	13.4
Betula	BA	3	345	Ë¨Æ¤èÝ	Quercus variabilis Blume	Fagaceae	Quercus	12.1	6.5	1.1	1.1	29.5	12.8
Betula	BA	3	346	¹âÆ¤èë	Betula luminifera H. Winkl.	Betulaceae	Betula	27.2	11.6	4.3	4.5	29.5	13.5
Betula	BA	3	347	ÇàÕ¥éÊ	Acer davidii Franch.	Aceraceae	Acer	11.4	6.8	4.1	4.7	29.8	14
Betula	BA	3	348	¹âÆ¤èë	Betula luminifera H. Winkl.	Betulaceae	Betula	16.1	12.7	5.3	5.1	29	14
Betula	BA	3	349	»ªÉ½ËÉ	Pinus armandii Franch.	Pinaceae	Pinus	12.8	8.2	3.1	2.9	25.4	21
Betula	BA	3	350	ÍÐÒ¶Ó£ÌÒ	Cerasus stipulacea (Maxim.) Y¨¹ et Li	Rosaceae	Cerasus	7.6	6	3.2	2.4	26.4	22.4
Betula	BA	3	351	ÌúÉ¼	Tsuga chinensis (Franch.) Pritz.	Pinaceae	Tsuga	9.4	7.5	4.1	4.9	27	25
Betula	BA	3	352	¹âÆ¤èë	Betula luminifera H. Winkl.	Betulaceae	Betula	22.4	13	6.5	5.9	27.2	26.1
Betula	BA	3	353	»ªÉ½ËÉ	Pinus armandii Franch.	Pinaceae	Pinus	18	10	3.7	3.6	27.6	27
Betula	BA	3	354	Ã«»¨éÊ	Acer erianthum Schwer.	Aceraceae	Acer	8.6	6.9	5.2	4.4	29.1	28.1
Betula	BA	3	355	»ªÉ½ËÉ	Pinus armandii Franch.	Pinaceae	Pinus	8.6	6.2	1.7	2.2	28.5	28
Betula	BA	3	356	Ã«»¨éÊ	Acer erianthum Schwer.	Aceraceae	Acer	17.7	7.8	8.2	8.5	29	29.6
Betula	BA	3	357	¹âÆ¤èë	Betula luminifera H. Winkl.	Betulaceae	Betula	19.2	11.8	7.2	7.2	27	29.6
Betula	BA	3	358	¹âÆ¤èë	Betula luminifera H. Winkl.	Betulaceae	Betula	26.1	14.5	6.2	6.8	25.6	28.6
Betula	BA	3	359	¹âÆ¤èë	Betula luminifera H. Winkl.	Betulaceae	Betula	31.4	13.6	7.2	7.6	26.4	28.6
Betula	BA	3	360	é²Ê÷	Tilia tuan Szyszyl.	Tiliaceae	Tilia	22.4	8.5	5.2	5.8	23.8	28.6
Betula	BA	3	361	»ªÉ½ËÉ	Pinus armandii Franch.	Pinaceae	Pinus	10.7	7.4	1.5	2.2	23.6	27.9
Betula	BA	3	362	Èñ³ÝèÝ	Quercus aliena Blume var. acutiserrata Maxim.	Fagaceae	Quercus	8.2	7.6	1.2	1.7	24.8	27.6
Betula	BA	3	363	Çà–e	Picea wilsonii Mast.	Pinaceae	Picea	19.6	9.2	3.7	4.5	24.5	25.4
Betula	BA	3	364	¹âÆ¤èë	Betula luminifera H. Winkl.	Betulaceae	Betula	29.1	13.8	5.2	5.6	22.4	26.8
Betula	BA	3	365	ºìèë	Betula albo-sinensis Burk.	Betulaceae	Betula	29.1	7.4	3.2	2.9	15.8	28.8
Betula	BA	3	366	²èÌõéÊ	Acer ginnala Maxim.	Aceraceae	Acer	9.7	6.5	1.2	1	15.5	27.8
Betula	BA	3	367	Îå½Ç·ã	Acer elegantulum Fang et P. L. Chiu	Aceraceae	Acer	13.7	7.4	3.7	4.2	13.6	27.4
Betula	BA	3	368	ÎåÁÑéÊ	Acer oliverianum Pax	Aceraceae	Acer	8.1	6.8	3.2	3.7	14.2	26.4
Betula	BA	3	369	²èÌõéÊ	Acer ginnala Maxim.	Aceraceae	Acer	8.8	5.4	3.2	3.6	12.8	29.6
Betula	BA	3	370	²èÌõéÊ	Acer ginnala Maxim.	Aceraceae	Acer	8.7	3.7	2.7	3.3	12.2	29.4
Betula	BA	3	371	ÎåÁÑéÊ	Acer oliverianum Pax	Aceraceae	Acer	9.1	6	3.2	3.4	4.8	28
Betula	BA	3	372	ÍÐÒ¶Ó£ÌÒ	Cerasus stipulacea (Maxim.) Y¨¹ et Li	Rosaceae	Cerasus	7.9	5.3	2.6	2.9	4.9	28.4
Betula	BA	3	373	ÍÐÒ¶Ó£ÌÒ	Cerasus stipulacea (Maxim.) Y¨¹ et Li	Rosaceae	Cerasus	7.9	6.2	3.2	2.8	4.9	28.9
Betula	BA	3	374	ÂíÎ²ËÉ	Pinus massoniana Lamb.	Pinaceae	Pinus	13.4	7.1	3.7	3.5	1.4	27.6
Betula	BA	3	375	²èÌõéÊ	Acer ginnala Maxim.	Aceraceae	Acer	12	6.6	2.7	2.6	4.4	25.2
Betula	BA	3	376	Îå½Ç·ã	Acer elegantulum Fang et P. L. Chiu	Aceraceae	Acer	9.2	5.8	3.7	4.3	0.8	23.8
Betula	BA	3	377	ÇàÕ¥éÊ	Acer davidii Franch.	Aceraceae	Acer	13.7	7.2	4.9	5.7	4.4	23.5
Betula	BA	3	378	Îå½Ç·ã	Acer elegantulum Fang et P. L. Chiu	Aceraceae	Acer	10.7	7	0.9	1.1	4.6	22
Betula	BA	3	379	»¨é±	Sorbus pohuashanensis (Hance) Hedl.	Rosaceae	Sorbus	8.3	6.3	3.9	4	0.8	21.8
Betula	BA	3	380	Ã«»¨éÊ	Acer erianthum Schwer.	Aceraceae	Acer	11.5	7.8	3.8	3.8	4.3	19.4
Betula	BA	3	381	Ã«»¨éÊ	Acer erianthum Schwer.	Aceraceae	Acer	10.6	8.5	4.4	4.8	2	19.5
Betula	BA	3	382	Ã«»¨éÊ	Acer erianthum Schwer.	Aceraceae	Acer	12	8.4	5.3	5.1	2.5	19
Betula	BA	3	383	Îå½Ç·ã	Acer elegantulum Fang et P. L. Chiu	Aceraceae	Acer	9.4	7.6	1.7	1.7	4	18.2
Betula	BA	3	384	Îå½Ç·ã	Acer elegantulum Fang et P. L. Chiu	Aceraceae	Acer	8.8	8.1	1.3	1.9	3.3	18.2
Betula	BA	3	385	Ã«»¨éÊ	Acer erianthum Schwer.	Aceraceae	Acer	15.3	7.8	4.5	5.7	1.8	18.2
Betula	BA	3	386	ÍÐÒ¶Ó£ÌÒ	Cerasus stipulacea (Maxim.) Y¨¹ et Li	Rosaceae	Cerasus	8.3	3.7	0.9	1.3	1.2	17.8
Betula	BA	3	387	ÍÐÒ¶Ó£ÌÒ	Cerasus stipulacea (Maxim.) Y¨¹ et Li	Rosaceae	Cerasus	18.6	4	1.8	2.3	1	17.7
Betula	BA	3	388	ÍÐÒ¶Ó£ÌÒ	Cerasus stipulacea (Maxim.) Y¨¹ et Li	Rosaceae	Cerasus	18.6	6	3.9	4	0.4	17.6
Betula	BA	3	389	Îå½Ç·ã	Acer elegantulum Fang et P. L. Chiu	Aceraceae	Acer	23.6	8.5	6.2	6.8	0.8	16
Betula	BA	3	390	Îå½Ç·ã	Acer elegantulum Fang et P. L. Chiu	Aceraceae	Acer	15.2	7.2	3.9	4.1	2.2	15.6
Betula	BA	3	391	Îå½Ç·ã	Acer elegantulum Fang et P. L. Chiu	Aceraceae	Acer	13.1	5.8	5.7	5.9	2.8	13.4
Betula	BA	3	392	Ë¨Æ¤èÝ	Quercus variabilis Blume	Fagaceae	Quercus	19.8	8.6	5.1	5.4	1	11.2
Betula	BA	3	393	Ë¨Æ¤èÝ	Quercus variabilis Blume	Fagaceae	Quercus	8.5	5.2	1.2	0.9	2.6	11.4
Betula	BA	3	394	Ë¨Æ¤èÝ	Quercus variabilis Blume	Fagaceae	Quercus	7.9	4.8	0.8	1.2	3	11.4
Betula	BA	3	395	Ë¨Æ¤èÝ	Quercus variabilis Blume	Fagaceae	Quercus	7.8	5.8	0.8	1.3	2.9	10.4
Betula	BA	3	396	Ã«»¨éÊ	Acer erianthum Schwer.	Aceraceae	Acer	13.1	7.5	1.1	1.1	3.8	13.2
Betula	BA	3	397	ÆáÊ÷	Toxicodendron vernicifluum (Stokes) F. A. Barkl.	Anacardiaceae	Toxicodendron	7.5	7	1	0.6	4.5	11.9
Betula	BA	3	398	»¨é±	Sorbus pohuashanensis (Hance) Hedl.	Rosaceae	Sorbus	10.7	5.8	1.1	0.9	4.3	11.2
Betula	BA	3	399	»¨é±	Sorbus pohuashanensis (Hance) Hedl.	Rosaceae	Sorbus	9.2	4.8	0.8	0.7	4.7	11.2
Betula	BA	3	400	²èÌõéÊ	Acer ginnala Maxim.	Aceraceae	Acer	9.5	6.1	0.7	0.8	4.4	6.4
Betula	BA	3	401	²èÌõéÊ	Acer ginnala Maxim.	Aceraceae	Acer	7.3	6.3	1.2	1.8	5.3	5.8
Betula	BA	3	402	²èÌõéÊ	Acer ginnala Maxim.	Aceraceae	Acer	8.9	5.9	1.3	1.7	7.4	5.4
Betula	BA	3	403	¶ì¶úèÀ	Carpinus turczaninowii Hance	Betulaceae	Carpinus	16.9	8.6	4.3	4.6	8.4	5.4
Betula	BA	3	404	Ã«»¨éÊ	Acer erianthum Schwer.	Aceraceae	Acer	12.6	7.2	3.8	3.9	7.1	10
Betula	BA	3	405	Ã«»¨éÊ	Acer erianthum Schwer.	Aceraceae	Acer	9.6	6.4	2.9	3.9	6.6	10
Betula	BA	3	406	Îå½Ç·ã	Acer elegantulum Fang et P. L. Chiu	Aceraceae	Acer	12.3	8.3	3.2	3.6	8.5	12
Betula	BA	3	407	Îå½Ç·ã	Acer elegantulum Fang et P. L. Chiu	Aceraceae	Acer	13.9	8.6	3.9	4	7.6	12.6
Betula	BA	3	408	Îå½Ç·ã	Acer elegantulum Fang et P. L. Chiu	Aceraceae	Acer	9.4	7.5	1.7	2.1	7.2	12.6
Betula	BA	3	409	ÇàÕ¥éÊ	Acer davidii Franch.	Aceraceae	Acer	13.2	12.5	3.2	3.6	5.8	13.8
Betula	BA	3	410	ÇàÕ¥éÊ	Acer davidii Franch.	Aceraceae	Acer	11.7	12	3.1	3.4	6.2	13.8
Betula	BA	3	411	²èÌõéÊ	Acer ginnala Maxim.	Aceraceae	Acer	11.4	7.1	2.9	3.9	7.8	14
Betula	BA	3	412	²èÌõéÊ	Acer ginnala Maxim.	Aceraceae	Acer	13.7	8.5	5.2	5.4	9.9	18.6
Betula	BA	3	413	²èÌõéÊ	Acer ginnala Maxim.	Aceraceae	Acer	14.5	12.8	3.8	4.1	9	20
Betula	BA	3	414	²èÌõéÊ	Acer ginnala Maxim.	Aceraceae	Acer	14.3	8	3.5	4	7.8	19.4
Betula	BA	3	415	Èñ³ÝèÝ	Quercus aliena Blume var. acutiserrata Maxim.	Fagaceae	Quercus	8.1	5	3.2	3.3	6.2	18.3
Betula	BA	3	416	²èÌõéÊ	Acer ginnala Maxim.	Aceraceae	Acer	8.9	8.3	0.9	1.1	5.7	17.6
Betula	BA	3	417	Îå½Ç·ã	Acer elegantulum Fang et P. L. Chiu	Aceraceae	Acer	8	9.3	2.2	2	6	22.6
Betula	BA	3	418	Îå½Ç·ã	Acer elegantulum Fang et P. L. Chiu	Aceraceae	Acer	8.7	8.7	0.9	1.2	6.2	24.6
Betula	BA	3	419	Îå½Ç·ã	Acer elegantulum Fang et P. L. Chiu	Aceraceae	Acer	7.6	8.5	1	1.2	6.5	24.8
Betula	BA	3	420	Îå½Ç·ã	Acer elegantulum Fang et P. L. Chiu	Aceraceae	Acer	17.9	8.7	4.4	4.7	11.8	23.6
Betula	BA	3	421	Îå½Ç·ã	Acer elegantulum Fang et P. L. Chiu	Aceraceae	Acer	9.1	7.1	1	1.1	12.2	21.4
Betula	BA	3	422	Îå½Ç·ã	Acer elegantulum Fang et P. L. Chiu	Aceraceae	Acer	11.7	7.6	1.2	1	12.8	21.4
Betula	BA	3	423	Îå½Ç·ã	Acer elegantulum Fang et P. L. Chiu	Aceraceae	Acer	14.2	6.4	4.6	4.9	11.5	20.2
Betula	BA	3	424	Îå½Ç·ã	Acer elegantulum Fang et P. L. Chiu	Aceraceae	Acer	11.5	7.5	2.7	2.9	15.4	24.6
Betula	BA	3	425	Îå½Ç·ã	Acer elegantulum Fang et P. L. Chiu	Aceraceae	Acer	11.7	7.6	3.9	4.2	15	23.8
Betula	BA	3	426	Îå½Ç·ã	Acer elegantulum Fang et P. L. Chiu	Aceraceae	Acer	8.7	5.9	2.2	2.8	17.6	23.8
Betula	BA	3	427	Îå½Ç·ã	Acer elegantulum Fang et P. L. Chiu	Aceraceae	Acer	11.6	7.6	0.9	0.9	15.4	22.4
Betula	BA	3	428	Îå½Ç·ã	Acer elegantulum Fang et P. L. Chiu	Aceraceae	Acer	10	6.1	0.8	0.8	15.6	21.8
Betula	BA	3	429	Îå½Ç·ã	Acer elegantulum Fang et P. L. Chiu	Aceraceae	Acer	8.7	4.7	0.8	1.1	15	21.8
Betula	BA	3	430	ÆáÊ÷	Toxicodendron vernicifluum (Stokes) F. A. Barkl.	Anacardiaceae	Toxicodendron	20	6.2	0.6	0.6	15.4	20.2
Betula	BA	3	431	Ã«»¨éÊ	Acer erianthum Schwer.	Aceraceae	Acer	24.2	11	7.7	8.5	16.8	20
Betula	BA	3	432	ÇàÕ¥éÊ	Acer davidii Franch.	Aceraceae	Acer	14.1	8.4	5	5.1	20.6	24.6
Betula	BA	3	433	ºìèë	Betula albo-sinensis Burk.	Betulaceae	Betula	24.8	14.2	3.2	3.6	24	23.1
Betula	BA	3	434	»ªÉ½ËÉ	Pinus armandii Franch.	Pinaceae	Pinus	11.9	7.6	3.2	3.6	23.2	21.2
Betula	BA	3	435	»ªÉ½ËÉ	Pinus armandii Franch.	Pinaceae	Pinus	23	8.5	4.5	4.5	24.6	21.2
Betula	BA	3	436	ºìèë	Betula albo-sinensis Burk.	Betulaceae	Betula	24.7	11.3	3.8	4.9	24	21.8
Betula	BA	3	437	ºìèë	Betula albo-sinensis Burk.	Betulaceae	Betula	21.4	15.4	5.2	5.6	24.2	19
Betula	BA	3	438	²èÌõéÊ	Acer ginnala Maxim.	Aceraceae	Acer	15.2	7.5	4.8	4.8	19.8	17.8
Betula	BA	3	439	²èÌõéÊ	Acer ginnala Maxim.	Aceraceae	Acer	18	8	2.2	2.8	19.2	18.2
Betula	BA	3	440	¸ßÉ½Áø	Salix cupularis Rehd.	Salicaceae	Salix	9.7	6.6	1.1	1	16.4	16.6
Betula	BA	3	441	²èÌõéÊ	Acer ginnala Maxim.	Aceraceae	Acer	16.7	7.5	3.2	3.6	18.3	16.4
Betula	BA	3	442	ÍÐÒ¶Ó£ÌÒ	Cerasus stipulacea (Maxim.) Y¨¹ et Li	Rosaceae	Cerasus	13.3	7.7	4.9	4.8	24.4	15.6
Betula	BA	3	443	¸ßÉ½Áø	Salix cupularis Rehd.	Salicaceae	Salix	17.9	7.4	0.6	0.7	20.8	15.4
Betula	BA	3	444	¸ßÉ½Áø	Salix cupularis Rehd.	Salicaceae	Salix	9.5	7.1	1.1	1.3	20.4	15
Betula	BA	3	445	ºìèë	Betula albo-sinensis Burk.	Betulaceae	Betula	22.5	10.5	5.2	5.8	24	14.2
Betula	BA	3	446	ÎåÁÑéÊ	Acer oliverianum Pax	Aceraceae	Acer	9.4	6	4.4	4.6	24.6	13.6
Betula	BA	3	447	ÌúÉ¼	Tsuga chinensis (Franch.) Pritz.	Pinaceae	Tsuga	11.3	5.9	5.1	5.1	19	13.6
Betula	BA	3	448	ÍÐÒ¶Ó£ÌÒ	Cerasus stipulacea (Maxim.) Y¨¹ et Li	Rosaceae	Cerasus	9.9	7.5	4.1	5.2	20.2	12.2
Betula	BA	3	449	Ë¨Æ¤èÝ	Quercus variabilis Blume	Fagaceae	Quercus	13.8	8.7	3.6	3.1	19	11.5
Betula	BA	3	450	Ã«»¨éÊ	Acer erianthum Schwer.	Aceraceae	Acer	14	9.5	4.1	4.9	28	6.6
Betula	BA	3	451	Îå½Ç·ã	Acer elegantulum Fang et P. L. Chiu	Aceraceae	Acer	8.9	8	2.2	2.1	27.8	6
Betula	BA	3	452	ÇàÕ¥éÊ	Acer davidii Franch.	Aceraceae	Acer	7.7	8.4	1	0.8	19.4	7
Betula	BA	3	453	²èÌõéÊ	Acer ginnala Maxim.	Aceraceae	Acer	17.7	10.7	2.4	2	18.4	6
Betula	BA	3	454	ÇàÕ¥éÊ	Acer davidii Franch.	Aceraceae	Acer	19.6	8.9	4.4	3.9	15.6	7.8
Betula	BA	3	455	ÎåÁÑéÊ	Acer oliverianum Pax	Aceraceae	Acer	15.6	10.3	4.4	3.9	15.2	10.8
Betula	BA	3	456	ÇàÕ¥éÊ	Acer davidii Franch.	Aceraceae	Acer	15.3	11.4	6.2	6.8	17.8	10
Betula	BA	3	457	¸ßÉ½Áø	Salix cupularis Rehd.	Salicaceae	Salix	12.5	8.1	2.2	2.2	12.4	9.4
Betula	BA	3	458	¸ßÉ½Áø	Salix cupularis Rehd.	Salicaceae	Salix	12.9	10.8	0.9	1.1	12.2	10.8
Betula	BA	3	459	¸ßÉ½Áø	Salix cupularis Rehd.	Salicaceae	Salix	10.1	10	0.6	1	12.6	10.4
Betula	BA	3	460	ÍÐÒ¶Ó£ÌÒ	Cerasus stipulacea (Maxim.) Y¨¹ et Li	Rosaceae	Cerasus	13.2	11.6	3.9	4.5	12.6	14
Betula	BA	3	461	Èñ³ÝèÝ	Quercus aliena Blume var. acutiserrata Maxim.	Fagaceae	Quercus	11.4	6.8	2.7	3.3	12.9	15.8
Betula	BA	4	462	Ã«»¨éÊ	Acer erianthum Schwer.	Aceraceae	Acer	9.6	6.5	2.9	3.3	0.6	0.4
Betula	BA	4	463	Îå½Ç·ã	Acer elegantulum Fang et P. L. Chiu	Aceraceae	Acer	17.2	8.7	3.2	3.6	1	3
Betula	BA	4	464	Îå½Ç·ã	Acer elegantulum Fang et P. L. Chiu	Aceraceae	Acer	7.6	8.7	2.2	1.9	1.7	3.4
Betula	BA	4	465	ÇàÕ¥éÊ	Acer davidii Franch.	Aceraceae	Acer	8	6.3	2.2	2.6	3.1	4.6
Betula	BA	4	466	ºìèë	Betula albo-sinensis Burk.	Betulaceae	Betula	22.6	12.8	4.9	4.6	4	5
Betula	BA	4	467	ÇàÕ¥éÊ	Acer davidii Franch.	Aceraceae	Acer	8.3	9.2	0.7	1	1.1	10.6
Betula	BA	4	468	ÇàÕ¥éÊ	Acer davidii Franch.	Aceraceae	Acer	11.6	9.8	2.9	3.5	2.4	12.6
Betula	BA	4	469	Îå½Ç·ã	Acer elegantulum Fang et P. L. Chiu	Aceraceae	Acer	7.7	8.6	1.7	1.9	4.1	12.6
Betula	BA	4	470	ÍÐÒ¶Ó£ÌÒ	Cerasus stipulacea (Maxim.) Y¨¹ et Li	Rosaceae	Cerasus	8.3	7	1.1	0.9	0.8	12.8
Betula	BA	4	471	ÍÐÒ¶Ó£ÌÒ	Cerasus stipulacea (Maxim.) Y¨¹ et Li	Rosaceae	Cerasus	8	8.9	1.1	1.3	2.8	21.8
Betula	BA	4	472	ÍÐÒ¶Ó£ÌÒ	Cerasus stipulacea (Maxim.) Y¨¹ et Li	Rosaceae	Cerasus	8.9	7.2	1.1	1.1	3.2	22
Betula	BA	4	473	Ë¨Æ¤èÝ	Quercus variabilis Blume	Fagaceae	Quercus	12.8	7.2	3.6	3.4	3.6	25
Betula	BA	4	474	¸ßÉ½Áø	Salix cupularis Rehd.	Salicaceae	Salix	8.5	5.8	2.2	1.9	2.9	28.4
Betula	BA	4	475	¸ßÉ½Áø	Salix cupularis Rehd.	Salicaceae	Salix	8.3	6	2.3	1.9	2.7	28.9
Betula	BA	4	476	É½ÜïÝÇ	Cornus officinalis Sieb. et Zucc.	Cornaceae	Cornus	12.3	7.9	4.2	4	5.8	26
Betula	BA	4	477	É½ÜïÝÇ	Cornus officinalis Sieb. et Zucc.	Cornaceae	Cornus	9.2	6.8	2.4	2.1	6	26.2
Betula	BA	4	478	É½ÜïÝÇ	Cornus officinalis Sieb. et Zucc.	Cornaceae	Cornus	9.5	6.5	1.7	1.3	6.2	25.9
Betula	BA	4	479	»¨é±	Sorbus pohuashanensis (Hance) Hedl.	Rosaceae	Sorbus	11.1	5.5	3	3.1	8.8	26.4
Betula	BA	4	480	»¨é±	Sorbus pohuashanensis (Hance) Hedl.	Rosaceae	Sorbus	11.7	5.8	3.1	2.9	8.8	26.9
Betula	BA	4	481	ÅÝ»¨Ê÷	Meliosma cuneifolia Franch.	Sabiaceae	Meliosma	9.1	6.2	1.1	1.3	11.3	26.6
Betula	BA	4	482	²èÌõéÊ	Acer ginnala Maxim.	Aceraceae	Acer	10.6	5.8	3.1	2.9	10.6	29.4
Betula	BA	4	483	²èÌõéÊ	Acer ginnala Maxim.	Aceraceae	Acer	8.4	5.5	1.8	1.5	12.4	28.2
Betula	BA	4	484	»¨é±	Sorbus pohuashanensis (Hance) Hedl.	Rosaceae	Sorbus	29.7	9.5	7.5	8.2	14.3	26.4
Betula	BA	4	485	»ªÉ½ËÉ	Pinus armandii Franch.	Pinaceae	Pinus	24	14.4	5.2	5.6	16.4	26.2
Betula	BA	4	486	ÌúÉ¼	Tsuga chinensis (Franch.) Pritz.	Pinaceae	Tsuga	39.1	14.7	6.2	6.9	16.8	28.8
Betula	BA	4	487	»ªÉ½ËÉ	Pinus armandii Franch.	Pinaceae	Pinus	23.4	13	4.4	4.8	15	29.5
Betula	BA	4	488	¹âÆ¤èë	Betula luminifera H. Winkl.	Betulaceae	Betula	23.8	13.7	6.7	6.7	22.3	28.1
Betula	BA	4	489	¹âÆ¤èë	Betula luminifera H. Winkl.	Betulaceae	Betula	22.1	13.6	5.9	5.8	19.8	26
Betula	BA	4	490	»ªÉ½ËÉ	Pinus armandii Franch.	Pinaceae	Pinus	23.5	12	5.2	5.8	21.4	26
Betula	BA	4	491	»ªÉ½ËÉ	Pinus armandii Franch.	Pinaceae	Pinus	21.5	10.8	4.4	4	26	26.4
Betula	BA	4	492	²èÌõéÊ	Acer ginnala Maxim.	Aceraceae	Acer	8	5.8	1.9	1.9	25.4	25
Betula	BA	4	493	²èÌõéÊ	Acer ginnala Maxim.	Aceraceae	Acer	8.2	5.1	2	2.3	25.5	24.7
Betula	BA	4	494	ºìèë	Betula albo-sinensis Burk.	Betulaceae	Betula	35.8	15	7.2	7.6	28.7	27
Betula	BA	4	495	ÍÐÒ¶Ó£ÌÒ	Cerasus stipulacea (Maxim.) Y¨¹ et Li	Rosaceae	Cerasus	8	8	1.4	1.2	26.4	21
Betula	BA	4	496	ºìèë	Betula albo-sinensis Burk.	Betulaceae	Betula	17.9	13.4	3.8	3.9	25.3	18.8
Betula	BA	4	497	é±Ê÷	Catalpa bungei C. A. Mey	Bignoniaceae	Catalpa	10.1	14.5	0.9	0.8	29.5	15.7
Betula	BA	4	498	¹âÆ¤èë	Betula luminifera H. Winkl.	Betulaceae	Betula	8.8	11.2	3	3	29.5	14.7
Betula	BA	4	499	ÎåÁÑéÊ	Acer oliverianum Pax	Aceraceae	Acer	9.6	7.5	2.2	1.9	25.8	13
Betula	BA	4	500	ºìèë	Betula albo-sinensis Burk.	Betulaceae	Betula	30.4	16.3	9.2	9.8	25.6	10.4
Betula	BA	4	501	ÍÐÒ¶Ó£ÌÒ	Cerasus stipulacea (Maxim.) Y¨¹ et Li	Rosaceae	Cerasus	8.3	7.8	3.2	3.4	26.9	5.8
Betula	BA	4	502	ºìèë	Betula albo-sinensis Burk.	Betulaceae	Betula	24	15.8	7.2	7.2	22.8	4.5
Betula	BA	4	503	ÇàÕ¥éÊ	Acer davidii Franch.	Aceraceae	Acer	8.8	8	4.1	4.9	22.2	3.8
Betula	BA	4	504	ºìèë	Betula albo-sinensis Burk.	Betulaceae	Betula	27.6	11.8	4.9	5.7	21.2	4.6
Betula	BA	4	505	ºìèë	Betula albo-sinensis Burk.	Betulaceae	Betula	17.8	12.5	5.2	5.8	21	3
Betula	BA	4	506	²èÌõéÊ	Acer ginnala Maxim.	Aceraceae	Acer	8.4	5.2	4.7	4.7	21	1.8
Betula	BA	4	507	»ª±±ÂäÒ¶ËÉ	Larix principis-rupprechtii Mayr.	Pinaceae	Larix	16.8	12	3.2	3.4	20.4	1
Betula	BA	4	508	²èÌõéÊ	Acer ginnala Maxim.	Aceraceae	Acer	13.3	7.1	4.4	5.2	18.7	1.6
Betula	BA	4	509	»¨é±	Sorbus pohuashanensis (Hance) Hedl.	Rosaceae	Sorbus	18.8	10.8	4.9	5	18	1.5
Betula	BA	4	510	Îå½Ç·ã	Acer elegantulum Fang et P. L. Chiu	Aceraceae	Acer	9.4	9	4.1	4.1	17.5	4.6
Betula	BA	4	511	ÇàÕ¥éÊ	Acer davidii Franch.	Aceraceae	Acer	17.5	9.6	3.2	3.8	11.8	3.2
Betula	BA	4	512	é±Ê÷	Catalpa bungei C. A. Mey	Bignoniaceae	Catalpa	12.3	7.4	3.1	3.1	9.1	4.6
Betula	BA	4	513	Îå½Ç·ã	Acer elegantulum Fang et P. L. Chiu	Aceraceae	Acer	7.9	6.9	1.7	2	8.8	4
Betula	BA	4	514	¸ßÉ½Áø	Salix cupularis Rehd.	Salicaceae	Salix	14.6	8.2	6.2	6.7	8.7	2.8
Betula	BA	4	515	¸ßÉ½Áø	Salix cupularis Rehd.	Salicaceae	Salix	9.6	6.9	3.2	3.6	8.5	2.6
Betula	BA	4	516	¸ßÉ½Áø	Salix cupularis Rehd.	Salicaceae	Salix	9.7	5.8	2.3	2.7	8.6	2.2
Betula	BA	4	517	²èÌõéÊ	Acer ginnala Maxim.	Aceraceae	Acer	8.3	6.8	3.2	3.6	9.3	1.2
Betula	BA	4	518	»¨é±	Sorbus pohuashanensis (Hance) Hedl.	Rosaceae	Sorbus	8	7.5	1.9	1.9	12.6	0.6
Betula	BA	4	519	ÇàÕ¥éÊ	Acer davidii Franch.	Aceraceae	Acer	10.8	9.6	2.2	2	6	3
Betula	BA	4	520	ÇàÕ¥éÊ	Acer davidii Franch.	Aceraceae	Acer	10.8	8	1.1	1.5	5.5	2.6
Betula	BA	4	521	»ª±±ÂäÒ¶ËÉ	Larix principis-rupprechtii Mayr.	Pinaceae	Larix	25.3	13.8	3.1	2.9	4.8	1.8
Betula	BA	4	522	ÆáÊ÷	Toxicodendron vernicifluum (Stokes) F. A. Barkl.	Anacardiaceae	Toxicodendron	21.2	12.8	3.9	3.8	4.6	0.4
Betula	BA	4	523	²èÌõéÊ	Acer ginnala Maxim.	Aceraceae	Acer	8.9	6.8	1.7	1.6	8.6	6.2
Betula	BA	4	524	Ã«»¨éÊ	Acer erianthum Schwer.	Aceraceae	Acer	8.6	7.5	4.2	4	8.6	8.8
Betula	BA	4	525	ºìèë	Betula albo-sinensis Burk.	Betulaceae	Betula	16.8	13.5	3.7	4.1	6	11
Betula	BA	4	526	»ªÉ½ËÉ	Pinus armandii Franch.	Pinaceae	Pinus	40.8	16	5.1	5.7	6.6	12
Betula	BA	4	527	Ã«»¨éÊ	Acer erianthum Schwer.	Aceraceae	Acer	7.8	7.4	2.2	2	6.4	14
Betula	BA	4	528	ÇàÕ¥éÊ	Acer davidii Franch.	Aceraceae	Acer	10.3	7.5	4.1	4.1	9	14
Betula	BA	4	529	»ªÉ½ËÉ	Pinus armandii Franch.	Pinaceae	Pinus	25.1	12.8	4.1	3.9	10.4	13.6
Betula	BA	4	530	é²Ê÷	Tilia tuan Szyszyl.	Tiliaceae	Tilia	27.5	14	10.9	11.8	11	20
Betula	BA	4	531	¶ì¶úèÀ	Carpinus turczaninowii Hance	Betulaceae	Carpinus	10.2	6.9	1.1	1	11	21.2
Betula	BA	4	532	é±Ê÷	Catalpa bungei C. A. Mey	Bignoniaceae	Catalpa	13.2	7.4	1.7	2.1	6.4	20
Betula	BA	4	533	»ªÉ½ËÉ	Pinus armandii Franch.	Pinaceae	Pinus	16.9	5.8	5.1	5.2	5.8	20
Betula	BA	4	534	Ã«»¨éÊ	Acer erianthum Schwer.	Aceraceae	Acer	9.2	5.5	2.2	2.1	10.5	24.6
Betula	BA	4	535	ÈýèâÎÚÒ©	Lindera obtusiloba Bl.	Lauraceae	Lindera	14.9	9.8	7.2	6.6	15	23
Betula	BA	4	536	»ªÉ½ËÉ	Pinus armandii Franch.	Pinaceae	Pinus	26.6	16.8	4.1	5.2	21	21.2
Betula	BA	4	537	¹âÆ¤èë	Betula luminifera H. Winkl.	Betulaceae	Betula	16.6	13	3.2	2.8	21	21.8
Betula	BA	4	538	ºìèë	Betula albo-sinensis Burk.	Betulaceae	Betula	25.1	13.6	6.2	5.8	22.6	24.2
Betula	BA	4	539	ºìèë	Betula albo-sinensis Burk.	Betulaceae	Betula	25.4	15.5	7.8	8.1	24	24.6
Betula	BA	4	540	»ªÉ½ËÉ	Pinus armandii Franch.	Pinaceae	Pinus	22.6	12.6	5.2	4.9	24.5	24.7
Betula	BA	4	541	¶ì¶úèÀ	Carpinus turczaninowii Hance	Betulaceae	Carpinus	17	11.6	5.2	5.6	24.4	22.6
Betula	BA	4	542	»ªÉ½ËÉ	Pinus armandii Franch.	Pinaceae	Pinus	28.2	12.8	3.2	3.6	23.4	22
Betula	BA	4	543	Ã«»¨éÊ	Acer erianthum Schwer.	Aceraceae	Acer	22.4	3.9	5.2	5.6	24	20.6
Betula	BA	4	544	Ã«»¨éÊ	Acer erianthum Schwer.	Aceraceae	Acer	9.9	7.2	3.9	3.9	23.8	18.6
Betula	BA	4	545	Ã«»¨éÊ	Acer erianthum Schwer.	Aceraceae	Acer	13.2	7.3	4.1	4.1	23.4	18.8
Betula	BA	4	546	»ªÉ½ËÉ	Pinus armandii Franch.	Pinaceae	Pinus	15.7	13	3.2	3.9	23.2	15.2
Betula	BA	4	547	ºìèë	Betula albo-sinensis Burk.	Betulaceae	Betula	34	15.7	9.2	9.4	24.2	15
Betula	BA	4	548	»ªÉ½ËÉ	Pinus armandii Franch.	Pinaceae	Pinus	36.6	13.7	5.2	4.6	13.8	16
Betula	BA	4	549	ÌúÉ¼	Tsuga chinensis (Franch.) Pritz.	Pinaceae	Tsuga	40.3	13.9	9.3	10.2	15.4	15.6
Betula	BA	4	550	ºìèë	Betula albo-sinensis Burk.	Betulaceae	Betula	18.5	12.8	2.9	2.8	14.6	14.2
Betula	BA	4	551	ÇàÕ¥éÊ	Acer davidii Franch.	Aceraceae	Acer	11.1	7.9	3.7	3.3	16.6	14.6
Betula	BA	4	552	ºìèë	Betula albo-sinensis Burk.	Betulaceae	Betula	21.4	12.5	3.6	4.3	17.2	11.3
Betula	BA	4	553	ÆáÊ÷	Toxicodendron vernicifluum (Stokes) F. A. Barkl.	Anacardiaceae	Toxicodendron	9.2	10.8	2.2	2	19.1	11.2
Betula	BA	4	554	ºìèë	Betula albo-sinensis Burk.	Betulaceae	Betula	24	15.6	5.2	4.6	22.2	6.2
Betula	BA	4	555	ºìèë	Betula albo-sinensis Burk.	Betulaceae	Betula	24.3	16.3	7.2	6.2	21.6	6
Betula	BA	4	556	Ã«»¨éÊ	Acer erianthum Schwer.	Aceraceae	Acer	9.5	9	5.2	4.6	20.4	7.4
Betula	BA	4	557	»ªÉ½ËÉ	Pinus armandii Franch.	Pinaceae	Pinus	19.3	11.8	2.7	3.1	18	7
Betula	BA	4	558	»ªÉ½ËÉ	Pinus armandii Franch.	Pinaceae	Pinus	15.3	10.2	2.9	3.9	17.5	5.6
Betula	BA	4	559	Ã«»¨éÊ	Acer erianthum Schwer.	Aceraceae	Acer	8.6	10	3.1	3.6	19.5	8.8
Betula	BA	4	560	ÇàÕ¥éÊ	Acer davidii Franch.	Aceraceae	Acer	16.7	12	4.4	4.3	14	7.4
Betula	BA	4	561	é±Ê÷	Catalpa bungei C. A. Mey	Bignoniaceae	Catalpa	21.5	13.5	4.2	3.6	14	10
Betula	BA	4	562	ÇàÕ¥éÊ	Acer davidii Franch.	Aceraceae	Acer	11.5	10.5	3.1	3.1	12.8	9.5
Betula	BA	5	563	ÌúÉ¼	Tsuga chinensis (Franch.) Pritz.	Pinaceae	Tsuga	13.5	7.5	2.7	3.3	7.9	5.5
Betula	BA	5	564	¹âÆ¤èë	Betula luminifera H. Winkl.	Betulaceae	Betula	14.6	8.5	2.2	2.1	8.8	7.2
Betula	BA	5	565	ÌúÉ¼	Tsuga chinensis (Franch.) Pritz.	Pinaceae	Tsuga	17.7	8.3	2.7	3.3	7.8	7.3
Betula	BA	5	566	ÌúÉ¼	Tsuga chinensis (Franch.) Pritz.	Pinaceae	Tsuga	38.2	11.4	5.2	4.7	7.2	9.2
Betula	BA	5	567	ºìèë	Betula albo-sinensis Burk.	Betulaceae	Betula	21.2	13.6	4.1	4	8	9.5
Betula	BA	5	568	ÌúÉ¼	Tsuga chinensis (Franch.) Pritz.	Pinaceae	Tsuga	13.9	10	2.2	1.7	7	10.8
Betula	BA	5	569	ÌúÉ¼	Tsuga chinensis (Franch.) Pritz.	Pinaceae	Tsuga	28.3	14	4.4	4.6	9	12
Betula	BA	5	570	»¨é±	Sorbus pohuashanensis (Hance) Hedl.	Rosaceae	Sorbus	22.7	11.3	6.2	7.2	9	12.5
Betula	BA	5	571	ÌúÉ¼	Tsuga chinensis (Franch.) Pritz.	Pinaceae	Tsuga	21.1	14	3.6	3.7	9.4	11.5
Betula	BA	5	572	ÂíÎ²ËÉ	Pinus massoniana Lamb.	Pinaceae	Pinus	36.7	17	5.1	5.1	7.5	14.4
Betula	BA	5	573	»ª±±ÂäÒ¶ËÉ	Larix principis-rupprechtii Mayr.	Pinaceae	Larix	14.6	8	4.1	3.8	8.9	14.8
Betula	BA	5	574	»ªÉ½ËÉ	Pinus armandii Franch.	Pinaceae	Pinus	8.3	6.8	3.2	3.6	9.8	14.9
Betula	BA	5	575	»ª±±ÂäÒ¶ËÉ	Larix principis-rupprechtii Mayr.	Pinaceae	Larix	33	16.5	6.1	5.4	8.3	15.9
Betula	BA	5	576	ÌúÉ¼	Tsuga chinensis (Franch.) Pritz.	Pinaceae	Tsuga	16.5	10.9	4.4	4.2	7	16
Betula	BA	5	577	ºìèë	Betula albo-sinensis Burk.	Betulaceae	Betula	23.1	13.2	3.8	4.2	6.8	16.6
Betula	BA	5	578	¶ì¶úèÀ	Carpinus turczaninowii Hance	Betulaceae	Carpinus	18.9	12.8	3.2	3.1	7	22
Betula	BA	5	579	»ªÉ½ËÉ	Pinus armandii Franch.	Pinaceae	Pinus	9.6	6	2.2	2	8.8	23.7
Betula	BA	5	580	é±Ê÷	Catalpa bungei C. A. Mey	Bignoniaceae	Catalpa	14.2	10.4	1.5	1.4	12.7	19
Betula	BA	5	581	»ª±±ÂäÒ¶ËÉ	Larix principis-rupprechtii Mayr.	Pinaceae	Larix	11.9	7.4	2.7	2	18.1	19
Betula	BA	5	582	é±Ê÷	Catalpa bungei C. A. Mey	Bignoniaceae	Catalpa	14.2	12.7	2.2	2.2	19.7	21.6
Betula	BA	5	583	é±Ê÷	Catalpa bungei C. A. Mey	Bignoniaceae	Catalpa	16.4	13.4	1.5	1.5	8.4	21.7
Betula	BA	5	584	ÇàÕ¥éÊ	Acer davidii Franch.	Aceraceae	Acer	8.6	6.5	0.8	1.1	17.4	21.6
Betula	BA	5	585	ÌúÉ¼	Tsuga chinensis (Franch.) Pritz.	Pinaceae	Tsuga	30.8	16.3	5.2	5.6	17.7	24.2
Betula	BA	5	586	ºìèë	Betula albo-sinensis Burk.	Betulaceae	Betula	25.2	15.1	5.2	5.6	21	24.5
Betula	BA	5	587	»ªÉ½ËÉ	Pinus armandii Franch.	Pinaceae	Pinus	18.9	10.4	3.8	4.3	21.6	24.2
Betula	BA	5	588	ÇàÕ¥éÊ	Acer davidii Franch.	Aceraceae	Acer	11.2	9.4	2.2	2.9	24.2	24
Betula	BA	5	589	é±Ê÷	Catalpa bungei C. A. Mey	Bignoniaceae	Catalpa	10.7	10.2	0.8	0.8	24.6	24
Betula	BA	5	590	ÌúÉ¼	Tsuga chinensis (Franch.) Pritz.	Pinaceae	Tsuga	31.2	10.7	7.2	7.2	23.2	21
Betula	BA	5	591	ÇàÕ¥éÊ	Acer davidii Franch.	Aceraceae	Acer	9.6	12.6	2.7	3.3	21.6	19.4
Betula	BA	5	592	ºìèë	Betula albo-sinensis Burk.	Betulaceae	Betula	18.2	11.3	3.2	3.1	24.1	15.8
Betula	BA	5	593	ÌúÉ¼	Tsuga chinensis (Franch.) Pritz.	Pinaceae	Tsuga	36.7	14.8	5	6.2	20.8	15.5
Betula	BA	5	594	ÓÍËÉ	Pinus tabulaeformis Carr.	Pinaceae	Pinus	14.2	7.8	4.1	4.1	21.5	14
Betula	BA	5	595	»¨é±	Sorbus pohuashanensis (Hance) Hedl.	Rosaceae	Sorbus	17	8.4	4.2	3.9	20.2	13.2
Betula	BA	5	596	ºìèë	Betula albo-sinensis Burk.	Betulaceae	Betula	32.3	12.9	5.1	5.4	19.8	15
Betula	BA	5	597	ÇàÕ¥éÊ	Acer davidii Franch.	Aceraceae	Acer	10.4	6.5	3.7	3.7	17.6	16.6
Betula	BA	5	598	ºìèë	Betula albo-sinensis Burk.	Betulaceae	Betula	28.2	14.4	4.1	4.8	15.3	15.6
Betula	BA	5	599	é»×Ó	Corylus heterophylla Fisch. ex Trautv.	Betulaceae	Corylus	24.1	8.4	6.2	6.8	15.3	13
Betula	BA	5	600	°ÍÉ½ÀäÉ¼	Abies fargesii Franch.	Pinaceae	Abies	16.8	8.9	3.2	3.4	15.6	10.4
Betula	BA	5	601	ÌúÉ¼	Tsuga chinensis (Franch.) Pritz.	Pinaceae	Tsuga	7.6	5.2	1.1	1.1	17.2	10
Betula	BA	5	602	ÌúÉ¼	Tsuga chinensis (Franch.) Pritz.	Pinaceae	Tsuga	12.6	10.4	2.4	3.1	19.7	10
Betula	BA	5	603	»¨é±	Sorbus pohuashanensis (Hance) Hedl.	Rosaceae	Sorbus	23.4	11.2	6.2	6.6	21.3	7.8
Betula	BA	5	604	ºìèë	Betula albo-sinensis Burk.	Betulaceae	Betula	27.2	13.4	5.7	6.6	22.2	8
Betula	BA	5	605	°ÍÉ½ÀäÉ¼	Abies fargesii Franch.	Pinaceae	Abies	11	8.5	2.3	2.2	23	9.2
Betula	BA	5	606	ÇàÕ¥éÊ	Acer davidii Franch.	Aceraceae	Acer	8.3	7.9	2	2.4	18.6	6.2
Betula	BA	5	607	»ªÉ½ËÉ	Pinus armandii Franch.	Pinaceae	Pinus	12.3	8.3	3.2	3.9	15.6	7.8
Betula	BA	5	608	ÌúÉ¼	Tsuga chinensis (Franch.) Pritz.	Pinaceae	Tsuga	18.2	9.5	4.4	4	14.3	6.8
Betula	BA	5	609	ºìèë	Betula albo-sinensis Burk.	Betulaceae	Betula	20.1	10.8	4.4	4.8	13.8	6.6
Betula	BA	5	610	ÌúÉ¼	Tsuga chinensis (Franch.) Pritz.	Pinaceae	Tsuga	50.8	15.7	8.3	9.1	12.2	6.2
Betula	BA	5	611	ÌúÉ¼	Tsuga chinensis (Franch.) Pritz.	Pinaceae	Tsuga	27.6	14.8	5.1	5.7	11.5	6.4
Betula	BA	5	612	ºìèë	Betula albo-sinensis Burk.	Betulaceae	Betula	31.1	13.6	4.4	4.8	0.8	2.8
Betula	BA	5	613	ÇàÕ¥éÊ	Acer davidii Franch.	Aceraceae	Acer	11.5	9.8	4.1	4.7	0.9	5
Betula	BA	5	614	²èÌõéÊ	Acer ginnala Maxim.	Aceraceae	Acer	6.3	7.8	3.1	3.7	2.3	5
Betula	BA	5	615	ÇàÕ¥éÊ	Acer davidii Franch.	Aceraceae	Acer	8.2	8.3	4.1	3.9	2.2	6.8
Betula	BA	5	616	ÇàÕ¥éÊ	Acer davidii Franch.	Aceraceae	Acer	14.4	9.5	4.1	4.1	1.6	7
Betula	BA	5	617	ÇàÕ¥éÊ	Acer davidii Franch.	Aceraceae	Acer	10.8	10.5	3.9	4	4.8	7.4
Betula	BA	5	618	ÇàÕ¥éÊ	Acer davidii Franch.	Aceraceae	Acer	9.7	7.8	4.1	5.1	2.6	12.5
Betula	BA	5	619	Ã«»¨éÊ	Acer erianthum Schwer.	Aceraceae	Acer	7.3	7.5	3.1	2.9	2.6	13.5
Betula	BA	5	620	ÍÐÒ¶Ó£ÌÒ	Cerasus stipulacea (Maxim.) Y¨¹ et Li	Rosaceae	Cerasus	8.8	8.9	1.1	0.9	3.4	15.9
Betula	BA	5	621	Ã«»¨éÊ	Acer erianthum Schwer.	Aceraceae	Acer	9.9	10.8	0.6	0.9	3.6	17.5
Betula	BA	5	622	Ã«»¨éÊ	Acer erianthum Schwer.	Aceraceae	Acer	10.3	11.4	2.3	2.2	2.8	17.6
Betula	BA	5	624	»ªÉ½ËÉ	Pinus armandii Franch.	Pinaceae	Pinus	15.2	8	2.5	2.6	1.1	25.2
Betula	BA	5	625	»ªÉ½ËÉ	Pinus armandii Franch.	Pinaceae	Pinus	13.4	10.3	3.9	3.9	2.8	25.2
Betula	BA	5	626	ÇàÕ¥éÊ	Acer davidii Franch.	Aceraceae	Acer	8.5	9.4	4.1	3.9	2.7	25.8
Betula	BA	5	627	»ªÉ½ËÉ	Pinus armandii Franch.	Pinaceae	Pinus	16.5	9.5	2.3	2.7	3.4	28.4
Betula	BA	5	628	ºìèë	Betula albo-sinensis Burk.	Betulaceae	Betula	28.1	11.5	4.3	3.8	3.6	29.2
Betula	BA	5	629	ºìèë	Betula albo-sinensis Burk.	Betulaceae	Betula	30	14.7	7.5	8.5	6	26
Betula	BA	5	630	ÌúÉ¼	Tsuga chinensis (Franch.) Pritz.	Pinaceae	Tsuga	31.8	15.5	5.3	4.8	10.8	25.6
Betula	BA	5	631	»ªÉ½ËÉ	Pinus armandii Franch.	Pinaceae	Pinus	19.2	11.2	3.2	3.6	10	29.6
Betula	BA	5	632	ºìèë	Betula albo-sinensis Burk.	Betulaceae	Betula	13.8	10.7	4.1	4.8	11.6	28.4
Betula	BA	5	633	ºìèë	Betula albo-sinensis Burk.	Betulaceae	Betula	19	10.9	5.5	5.7	11.1	28.4
Betula	BA	5	634	»ªÉ½ËÉ	Pinus armandii Franch.	Pinaceae	Pinus	16.4	9.3	4.1	5.2	13	29.5
Betula	BA	5	635	ÌúÉ¼	Tsuga chinensis (Franch.) Pritz.	Pinaceae	Tsuga	8.2	5.5	3.2	3.6	13.2	27.7
Betula	BA	5	636	ÍÐÒ¶Ó£ÌÒ	Cerasus stipulacea (Maxim.) Y¨¹ et Li	Rosaceae	Cerasus	14.5	5.4	2.2	1.8	13.8	25.7
Betula	BA	5	637	ÍÐÒ¶Ó£ÌÒ	Cerasus stipulacea (Maxim.) Y¨¹ et Li	Rosaceae	Cerasus	10.8	11	3.2	3.4	13.2	25.8
Betula	BA	5	638	ºìèë	Betula albo-sinensis Burk.	Betulaceae	Betula	23.6	12.7	4	4.4	25	28.2
Betula	BA	5	639	Ã«»¨éÊ	Acer erianthum Schwer.	Aceraceae	Acer	8.6	10.7	2.1	2.6	24.4	29
Betula	BA	5	640	»ªÉ½ËÉ	Pinus armandii Franch.	Pinaceae	Pinus	35.6	15.7	3.7	4	26.8	28.4
Betula	BA	5	641	Ã«»¨éÊ	Acer erianthum Schwer.	Aceraceae	Acer	19.6	12.1	4.1	3.9	27.4	29.2
Betula	BA	5	642	»ªÉ½ËÉ	Pinus armandii Franch.	Pinaceae	Pinus	26	10	3.7	3.7	27.6	28.4
Betula	BA	5	643	ÇàÕ¥éÊ	Acer davidii Franch.	Aceraceae	Acer	8.6	8.5	4.1	5.2	26.4	27.9
Betula	BA	5	644	ÇàÕ¥éÊ	Acer davidii Franch.	Aceraceae	Acer	8.4	6.3	0.9	1.1	26	26.3
Betula	BA	5	645	Ã«»¨éÊ	Acer erianthum Schwer.	Aceraceae	Acer	12.3	8.4	4.1	4.1	22.1	25.8
Betula	BA	5	646	Îå½Ç·ã	Acer elegantulum Fang et P. L. Chiu	Aceraceae	Acer	8.6	7.9	1.5	1.9	22.6	25.6
Betula	BA	5	647	ÇàÕ¥éÊ	Acer davidii Franch.	Aceraceae	Acer	7.8	9	3.2	3.8	26.8	24
Betula	BA	5	648	ºìèë	Betula albo-sinensis Burk.	Betulaceae	Betula	22.8	13	4.4	4.8	28.4	21.8
Betula	BA	5	649	»¨é±	Sorbus pohuashanensis (Hance) Hedl.	Rosaceae	Sorbus	21.2	10.7	8.3	8.7	28.4	20.8
Betula	BA	5	650	»¨é±	Sorbus pohuashanensis (Hance) Hedl.	Rosaceae	Sorbus	18.2	9	6.2	6.8	28.3	20.4
Betula	BA	5	651	»ªÉ½ËÉ	Pinus armandii Franch.	Pinaceae	Pinus	16	8.9	4.4	4.2	28.9	19.4
Betula	BA	5	652	ºìèë	Betula albo-sinensis Burk.	Betulaceae	Betula	14.9	10.4	2.7	2.9	29.6	19.8
Betula	BA	5	653	»ªÉ½ËÉ	Pinus armandii Franch.	Pinaceae	Pinus	30	14.8	4.5	4.8	29	18
Betula	BA	5	654	»ªÉ½ËÉ	Pinus armandii Franch.	Pinaceae	Pinus	11.1	8.1	2.6	3	26	18
Betula	BA	5	655	ºìèë	Betula albo-sinensis Burk.	Betulaceae	Betula	13.6	10	3.2	3.6	26	17.5
Betula	BA	5	656	ÌúÉ¼	Tsuga chinensis (Franch.) Pritz.	Pinaceae	Tsuga	33.9	13.7	4.4	4	25.4	17.4
Betula	BA	5	657	é±Ê÷	Catalpa bungei C. A. Mey	Bignoniaceae	Catalpa	15.7	9	3.9	4.1	29.3	16
Betula	BA	5	658	Çà–e	Picea wilsonii Mast.	Pinaceae	Picea	31.8	11.5	4.1	5.2	25.7	15.2
Betula	BA	5	659	ÇàÕ¥éÊ	Acer davidii Franch.	Aceraceae	Acer	8.6	6	4.4	5.1	27.8	14.6
Betula	BA	5	660	ÇàÕ¥éÊ	Acer davidii Franch.	Aceraceae	Acer	10.7	11	2.9	2.3	29.2	14.6
Betula	BA	5	661	»ªÉ½ËÉ	Pinus armandii Franch.	Pinaceae	Pinus	15.9	8.5	2.2	2.7	29.3	13.7
Betula	BA	5	662	°ÍÉ½ÀäÉ¼	Abies fargesii Franch.	Pinaceae	Abies	18	10.5	2.7	2.7	25.8	10.8
Betula	BA	5	663	ÌúÉ¼	Tsuga chinensis (Franch.) Pritz.	Pinaceae	Tsuga	9.4	5.5	2.9	3	26.9	8.7
Betula	BA	5	664	»ªÉ½ËÉ	Pinus armandii Franch.	Pinaceae	Pinus	14.3	8.9	2.2	2.5	28.6	9
Betula	BA	5	665	ÌúÉ¼	Tsuga chinensis (Franch.) Pritz.	Pinaceae	Tsuga	8.5	4.4	3.2	3.2	28.7	7.2
Betula	BA	5	666	Ã«»¨éÊ	Acer erianthum Schwer.	Aceraceae	Acer	9.2	7.5	2.9	3.7	26.2	3.8
Betula	BA	5	667	ºìèë	Betula albo-sinensis Burk.	Betulaceae	Betula	23.9	12.9	6.2	6.8	26.6	3.6
Betula	BA	5	668	¶ì¶úèÀ	Carpinus turczaninowii Hance	Betulaceae	Carpinus	11.8	9	4.1	4.7	25	3.4
Betula	BA	5	669	ºìèë	Betula albo-sinensis Burk.	Betulaceae	Betula	9.1	9.8	2.2	2	22.9	4.8
Betula	BA	5	670	ÌúÉ¼	Tsuga chinensis (Franch.) Pritz.	Pinaceae	Tsuga	12.7	10.5	3.2	4.4	23	1
Betula	BA	5	671	°ÍÉ½ÀäÉ¼	Abies fargesii Franch.	Pinaceae	Abies	9.9	6.3	3.2	3.6	19.8	3.8
Betula	BA	5	672	°ÍÉ½ÀäÉ¼	Abies fargesii Franch.	Pinaceae	Abies	14.1	7	3.2	3.6	29.2	23.6
Betula	BA	5	673	ÇàÕ¥éÊ	Acer davidii Franch.	Aceraceae	Acer	11	8.4	4.3	4.6	17.4	2.2
Betula	BA	5	674	ÇàÕ¥éÊ	Acer davidii Franch.	Aceraceae	Acer	8.9	7.6	3.2	3.4	15.8	2
Betula	BA	5	675	é±Ê÷	Catalpa bungei C. A. Mey	Bignoniaceae	Catalpa	9.4	7.5	1.2	1.9	15	2
Betula	BA	5	676	ÈýèâÎÚÒ©	Lindera obtusiloba Bl.	Lauraceae	Lindera	9.6	10.5	4.4	3.9	13.6	4.2
Betula	BA	5	677	ÇàÕ¥éÊ	Acer davidii Franch.	Aceraceae	Acer	11.3	10.5	4.3	4.7	12.8	0.8
Betula	BA	5	678	ºìèë	Betula albo-sinensis Burk.	Betulaceae	Betula	7.2	7.7	2.9	3.1	10.6	3
Betula	BA	5	679	ÇàÕ¥éÊ	Acer davidii Franch.	Aceraceae	Acer	14.3	10.4	5.7	5.7	6.4	3.6
Betula	BA	5	680	ÇàÕ¥éÊ	Acer davidii Franch.	Aceraceae	Acer	9.6	9.5	4.4	4.6	5	2.5
Betula	BA	5	623	ÎåÁÑéÊ	Acer oliverianum Pax	Aceraceae	Acer	8.2	9.6	1.9	1.9	4	20
Betula	TCBA	1	341	»ªÉ½ËÉ	Pinus armandii Franch.	Pinaceae	Pinus	24.4	12.6	2.9	3.1	28.9	1.8
Betula	TCBA	1	342	ÌúÉ¼	Tsuga chinensis (Franch.) Pritz.	Pinaceae	Tsuga	23.3	14.5	3.1	2.9	28.9	2.2
Betula	TCBA	1	343	ÌúÉ¼	Tsuga chinensis (Franch.) Pritz.	Pinaceae	Tsuga	18.5	10.2	6.2	6.5	29.4	3.1
Betula	TCBA	1	344	ÆáÊ÷	Toxicodendron vernicifluum (Stokes) F. A. Barkl.	Anacardiaceae	Toxicodendron	16.4	12.8	3.7	4	29.4	5.4
Betula	TCBA	1	345	ÌúÉ¼	Tsuga chinensis (Franch.) Pritz.	Pinaceae	Tsuga	6.3	7.2	1.6	1.6	28.2	6
Betula	TCBA	1	346	°ÍÉ½ÀäÉ¼	Abies fargesii Franch.	Pinaceae	Abies	8.4	9.2	1.9	2.2	26.7	5.8
Betula	TCBA	1	347	»ªÉ½ËÉ	Pinus armandii Franch.	Pinaceae	Pinus	14.5	12.5	1.9	1.7	25.6	5.5
Betula	TCBA	1	348	ÆáÊ÷	Toxicodendron vernicifluum (Stokes) F. A. Barkl.	Anacardiaceae	Toxicodendron	10.2	9	2.9	3.1	27.4	7.8
Betula	TCBA	1	349	»ªÉ½ËÉ	Pinus armandii Franch.	Pinaceae	Pinus	23	11.2	2.1	2.1	27	8.2
Betula	TCBA	1	350	ÌúÉ¼	Tsuga chinensis (Franch.) Pritz.	Pinaceae	Tsuga	8.4	5.5	1.7	1.9	25.6	8.1
Betula	TCBA	1	351	ÇàÕ¥éÊ	Acer davidii Franch.	Aceraceae	Acer	8.9	7.9	3.2	3.9	25.2	9
Betula	TCBA	1	352	é»×Ó	Corylus heterophylla Fisch. ex Trautv.	Betulaceae	Corylus	9.7	6.8	1.9	1.9	25.4	10
Betula	TCBA	1	353	ÇàÕ¥éÊ	Acer davidii Franch.	Aceraceae	Acer	10.1	7.5	3.8	3.6	25.5	13.8
Betula	TCBA	1	354	»ªÉ½ËÉ	Pinus armandii Franch.	Pinaceae	Pinus	34.5	14.5	5.2	5.6	29.2	15.1
Betula	TCBA	1	355	»ªÉ½ËÉ	Pinus armandii Franch.	Pinaceae	Pinus	12.9	9.5	1.7	2.1	27.9	15.8
Betula	TCBA	1	356	ÍÐÒ¶Ó£ÌÒ	Cerasus stipulacea (Maxim.) Y¨¹ et Li	Rosaceae	Cerasus	19.6	14.7	7.2	7.9	28.4	16.2
Betula	TCBA	1	357	¹âÆ¤èë	Betula luminifera H. Winkl.	Betulaceae	Betula	12.3	11.5	2.8	3.1	26.7	20.7
Betula	TCBA	1	358	°ÍÉ½ÀäÉ¼	Abies fargesii Franch.	Pinaceae	Abies	7.7	7.8	2.3	2.4	28.2	28
Betula	TCBA	1	359	°ÍÉ½ÀäÉ¼	Abies fargesii Franch.	Pinaceae	Abies	9.5	8	1.7	1.8	27.2	28
Betula	TCBA	1	360	°ÍÉ½ÀäÉ¼	Abies fargesii Franch.	Pinaceae	Abies	7.3	6.7	1.3	1.6	27.5	27.3
Betula	TCBA	1	361	°ÍÉ½ÀäÉ¼	Abies fargesii Franch.	Pinaceae	Abies	8	6.5	2.8	2.9	27.5	26.6
Betula	TCBA	1	362	¼¦×¦éÊ	Acer palmatum Thunb.	Aceraceae	Acer	6.7	7	3.8	3.9	27.2	26.3
Betula	TCBA	1	363	»ªÉ½ËÉ	Pinus armandii Franch.	Pinaceae	Pinus	11.3	8.5	3.2	3.6	21.8	26.7
Betula	TCBA	1	364	ºìèë	Betula albo-sinensis Burk.	Betulaceae	Betula	30.5	15.3	7.2	7.2	19.5	29.2
Betula	TCBA	1	365	»ªÉ½ËÉ	Pinus armandii Franch.	Pinaceae	Pinus	15.2	8.9	3.9	4.1	19.7	25.6
Betula	TCBA	1	366	¹âÆ¤èë	Betula luminifera H. Winkl.	Betulaceae	Betula	16.5	10.5	3.2	3.6	18.4	26.2
Betula	TCBA	1	367	Ä¾½ª×Ó	Litsea pungens Hemsl.	Lauraceae	Litsea	10.7	10	1.9	2	17.8	25.5
Betula	TCBA	1	368	ÇàÕ¥éÊ	Acer davidii Franch.	Aceraceae	Acer	7.3	8.1	0.8	0.9	13.5	25.9
Betula	TCBA	1	369	ÇàÕ¥éÊ	Acer davidii Franch.	Aceraceae	Acer	5.5	8	0.9	3.1	12.4	25.9
Betula	TCBA	1	370	ÇàÕ¥éÊ	Acer davidii Franch.	Aceraceae	Acer	6.4	8.3	3.7	3.9	9	26
Betula	TCBA	1	371	ÇàÕ¥éÊ	Acer davidii Franch.	Aceraceae	Acer	8	10.6	3.9	4.3	8.5	25.9
Betula	TCBA	1	372	ÇàÕ¥éÊ	Acer davidii Franch.	Aceraceae	Acer	7.2	10	1	1	8.8	27.5
Betula	TCBA	1	373	ÇàÕ¥éÊ	Acer davidii Franch.	Aceraceae	Acer	8	3.7	3.1	3.2	5.9	29.5
Betula	TCBA	1	374	ÇàÕ¥éÊ	Acer davidii Franch.	Aceraceae	Acer	16.9	14.5	5.1	5.7	6.2	27.2
Betula	TCBA	1	375	Ë¨Æ¤èÝ	Quercus variabilis Blume	Fagaceae	Quercus	20.3	15.1	3.2	3.9	4.6	28.6
Betula	TCBA	1	376	ÌúÉ¼	Tsuga chinensis (Franch.) Pritz.	Pinaceae	Tsuga	10.5	7.5	3.2	3	4	27
Betula	TCBA	1	377	¼áèë	Betula chinensis Maxim.	Betulaceae	Betula	23.3	14.3	6.5	6	2.5	27
Betula	TCBA	1	378	¼áèë	Betula chinensis Maxim.	Betulaceae	Betula	11.4	7.8	4.7	4.9	2.7	26.4
Betula	TCBA	1	379	ÇàÕ¥éÊ	Acer davidii Franch.	Aceraceae	Acer	17.8	14.1	4.4	4.1	4.3	25.7
Betula	TCBA	1	380	¹âÆ¤èë	Betula luminifera H. Winkl.	Betulaceae	Betula	20.3	13	5.2	4.9	4.7	25.1
Betula	TCBA	1	381	»¨é±	Sorbus pohuashanensis (Hance) Hedl.	Rosaceae	Sorbus	33.5	14.1	11.5	11.3	1	28.8
Betula	TCBA	1	382	—…Ä¾	Swida macrophylla (Wall.) Sojak	Cornaceae	Swida	9.6	8	3.9	3.9	0.8	22.2
Betula	TCBA	1	383	Çà–e	Picea wilsonii Mast.	Pinaceae	Picea	25.3	13.3	3.9	3.9	3.8	22
Betula	TCBA	1	384	Çà–e	Picea wilsonii Mast.	Pinaceae	Picea	40.3	17.8	5.7	5.8	3.8	20.6
Betula	TCBA	1	385	»ªÉ½ËÉ	Pinus armandii Franch.	Pinaceae	Pinus	9.2	7	3	3.1	3.9	20
Betula	TCBA	1	386	¹âÆ¤èë	Betula luminifera H. Winkl.	Betulaceae	Betula	30.5	16	7	6.6	0.6	17.6
Betula	TCBA	1	387	ÇàÕ¥éÊ	Acer davidii Franch.	Aceraceae	Acer	9	10	2.8	2.9	3.8	17.6
Betula	TCBA	1	388	Çà–e	Picea wilsonii Mast.	Pinaceae	Picea	30.7	17.4	5.7	5.6	0.5	15.6
Betula	TCBA	1	389	¶ì¶úèÀ	Carpinus turczaninowii Hance	Betulaceae	Carpinus	10.5	8.3	1.1	0.9	0.6	14.7
Betula	TCBA	1	390	»ªÉ½ËÉ	Pinus armandii Franch.	Pinaceae	Pinus	20.8	13	3.2	3.6	3.7	8.6
Betula	TCBA	1	391	¹âÆ¤èë	Betula luminifera H. Winkl.	Betulaceae	Betula	22.1	14	7.2	7.6	3.1	6.6
Betula	TCBA	1	392	»ªÉ½ËÉ	Pinus armandii Franch.	Pinaceae	Pinus	14.5	10.8	4.4	3.9	3.6	6.6
Betula	TCBA	1	393	»¨é±	Sorbus pohuashanensis (Hance) Hedl.	Rosaceae	Sorbus	12.4	9	3.6	3.2	2.2	5.6
Betula	TCBA	1	394	»¨é±	Sorbus pohuashanensis (Hance) Hedl.	Rosaceae	Sorbus	15.6	13.4	2.7	3.9	2.5	5.6
Betula	TCBA	1	395	»¨é±	Sorbus pohuashanensis (Hance) Hedl.	Rosaceae	Sorbus	15	11	4.8	4.9	3	5.6
Betula	TCBA	1	396	»ªÉ½ËÉ	Pinus armandii Franch.	Pinaceae	Pinus	14.7	11.6	3.1	3.9	3.5	5.6
Betula	TCBA	1	397	ÌúÉ¼	Tsuga chinensis (Franch.) Pritz.	Pinaceae	Tsuga	17.1	6.8	4.8	4.9	4.3	4.8
Betula	TCBA	1	398	ÌúÉ¼	Tsuga chinensis (Franch.) Pritz.	Pinaceae	Tsuga	5.8	7.2	0.9	0.5	1.8	3
Betula	TCBA	1	399	»ªÉ½ËÉ	Pinus armandii Franch.	Pinaceae	Pinus	7	6.8	1.3	1.2	0.8	1.6
Betula	TCBA	1	400	²èÌõéÊ	Acer ginnala Maxim.	Aceraceae	Acer	5	6.2	1.6	1.9	2.2	0.4
Betula	TCBA	1	401	ÌúÉ¼	Tsuga chinensis (Franch.) Pritz.	Pinaceae	Tsuga	6.4	5.8	3	3	5.8	4.2
Betula	TCBA	1	402	¹âÆ¤èë	Betula luminifera H. Winkl.	Betulaceae	Betula	17.9	13.5	5.2	5.7	7.8	4.6
Betula	TCBA	1	403	ÌúÉ¼	Tsuga chinensis (Franch.) Pritz.	Pinaceae	Tsuga	32.6	14.2	3.9	3.8	7.4	2
Betula	TCBA	1	404	ÌúÉ¼	Tsuga chinensis (Franch.) Pritz.	Pinaceae	Tsuga	15.5	10.5	4.8	5	7	1.4
Betula	TCBA	1	405	»ªÉ½ËÉ	Pinus armandii Franch.	Pinaceae	Pinus	11.3	11.2	1.9	1.7	10.2	8.8
Betula	TCBA	1	406	¼¦×¦éÊ	Acer palmatum Thunb.	Aceraceae	Acer	7.8	9	1.9	2.6	10.8	3.2
Betula	TCBA	1	407	Ä¾½ª×Ó	Litsea pungens Hemsl.	Lauraceae	Litsea	5.9	7.8	4.1	3.9	10.9	1.4
Betula	TCBA	1	408	Çà–e	Picea wilsonii Mast.	Pinaceae	Picea	15.5	9.7	3.2	3.6	13.8	3.4
Betula	TCBA	1	409	Çà–e	Picea wilsonii Mast.	Pinaceae	Picea	6.7	6.7	1	1.1	14.2	2.3
Betula	TCBA	1	410	ÌúÉ¼	Tsuga chinensis (Franch.) Pritz.	Pinaceae	Tsuga	22.1	11	3.2	3.6	14.8	8.2
Betula	TCBA	1	411	ÌúÉ¼	Tsuga chinensis (Franch.) Pritz.	Pinaceae	Tsuga	5.6	7.2	1.3	1.1	14.6	3
Betula	TCBA	1	412	Ë¨Æ¤èÝ	Quercus variabilis Blume	Fagaceae	Quercus	11.2	8	2.2	2.6	14.8	0.5
Betula	TCBA	1	413	´Ìé±	Kalopanax septemlobus (Thunb.) Koidz.	Araliaceae	Kalopanax	12.7	12	2.2	2	16.8	0.6
Betula	TCBA	1	414	ÌúÉ¼	Tsuga chinensis (Franch.) Pritz.	Pinaceae	Tsuga	7.9	5.2	1.8	2.4	17.2	2.2
Betula	TCBA	1	415	ÇàÕ¥éÊ	Acer davidii Franch.	Aceraceae	Acer	7.5	11.2	3	3.4	20.3	3.1
Betula	TCBA	1	416	°ÍÉ½ÀäÉ¼	Abies fargesii Franch.	Pinaceae	Abies	9.7	6.3	1.7	2	20.3	2
Betula	TCBA	1	417	´Ìé±	Kalopanax septemlobus (Thunb.) Koidz.	Araliaceae	Kalopanax	6.9	7.5	1.8	1.8	20.5	0.2
Betula	TCBA	1	418	ÌúÉ¼	Tsuga chinensis (Franch.) Pritz.	Pinaceae	Tsuga	11.3	12	2.1	2.1	22.5	0.6
Betula	TCBA	1	419	ÌúÉ¼	Tsuga chinensis (Franch.) Pritz.	Pinaceae	Tsuga	26.6	13.5	4.1	4	22.8	23.5
Betula	TCBA	1	420	°ÍÉ½ÀäÉ¼	Abies fargesii Franch.	Pinaceae	Abies	32.5	17.5	6.2	7	21.8	4.6
Betula	TCBA	1	421	»ª±±ÂäÒ¶ËÉ	Larix principis-rupprechtii Mayr.	Pinaceae	Larix	11.6	11.5	1.7	1.9	24.5	0.6
Betula	TCBA	1	422	»ª±±ÂäÒ¶ËÉ	Larix principis-rupprechtii Mayr.	Pinaceae	Larix	14.8	13	1.8	2.4	25.9	0.6
Betula	TCBA	1	423	ÌúÉ¼	Tsuga chinensis (Franch.) Pritz.	Pinaceae	Tsuga	7.4	6.4	1.9	2.1	27.8	0.9
Betula	TCBA	1	424	»ªÉ½ËÉ	Pinus armandii Franch.	Pinaceae	Pinus	17.8	13.5	3.8	3.6	27.2	2.8
Betula	TCBA	1	425	»ªÉ½ËÉ	Pinus armandii Franch.	Pinaceae	Pinus	14.4	15	1.1	1	24.2	6.9
Betula	TCBA	1	426	»ª±±ÂäÒ¶ËÉ	Larix principis-rupprechtii Mayr.	Pinaceae	Larix	15.7	14.3	3.9	4.1	22.5	5.5
Betula	TCBA	1	427	Èñ³ÝèÝ	Quercus aliena Blume var. acutiserrata Maxim.	Fagaceae	Quercus	9.7	10.3	1	1.2	21.2	8.9
Betula	TCBA	1	428	»ªÉ½ËÉ	Pinus armandii Franch.	Pinaceae	Pinus	32.3	12.5	2.5	2.2	20.8	10.4
Betula	TCBA	1	429	»ªÉ½ËÉ	Pinus armandii Franch.	Pinaceae	Pinus	11.1	8.3	1.1	0.9	24.1	11.6
Betula	TCBA	1	430	ÇàÕ¥éÊ	Acer davidii Franch.	Aceraceae	Acer	12.3	12.2	3.9	4.2	23.4	11.6
Betula	TCBA	1	431	é»×Ó	Corylus heterophylla Fisch. ex Trautv.	Betulaceae	Corylus	22.4	17.5	9.3	9.5	21.2	11.8
Betula	TCBA	1	432	ÌúÉ¼	Tsuga chinensis (Franch.) Pritz.	Pinaceae	Tsuga	6.1	3.7	1.6	1.7	20.4	12
Betula	TCBA	1	433	ÌúÉ¼	Tsuga chinensis (Franch.) Pritz.	Pinaceae	Tsuga	18.4	13.4	3.9	3.8	24.4	15.2
Betula	TCBA	1	434	ÌúÉ¼	Tsuga chinensis (Franch.) Pritz.	Pinaceae	Tsuga	13.1	12	1.7	1.8	23.4	15.4
Betula	TCBA	1	435	°ÍÉ½ÀäÉ¼	Abies fargesii Franch.	Pinaceae	Abies	6.1	3.2	0.9	1.1	21.5	15.4
Betula	TCBA	1	436	°ÍÉ½ÀäÉ¼	Abies fargesii Franch.	Pinaceae	Abies	37.5	17.8	7.6	7.7	19.9	15
Betula	TCBA	1	437	»ªÉ½ËÉ	Pinus armandii Franch.	Pinaceae	Pinus	31.9	18	5.2	5.9	18.5	13.2
Betula	TCBA	1	438	ÌúÉ¼	Tsuga chinensis (Franch.) Pritz.	Pinaceae	Tsuga	8	7.2	2	1.9	18.3	15
Betula	TCBA	1	439	ÌúÉ¼	Tsuga chinensis (Franch.) Pritz.	Pinaceae	Tsuga	32.5	17.8	6.2	6.8	16.4	15.4
Betula	TCBA	1	440	»ªÉ½ËÉ	Pinus armandii Franch.	Pinaceae	Pinus	24.2	17.6	3.2	3.9	16.2	16.8
Betula	TCBA	1	441	ºìèë	Betula albo-sinensis Burk.	Betulaceae	Betula	26.1	17.5	7.2	7.6	23.5	22.8
Betula	TCBA	1	442	»ªÉ½ËÉ	Pinus armandii Franch.	Pinaceae	Pinus	10.9	8.5	2.4	2.8	21.4	24.5
Betula	TCBA	1	443	Çà–e	Picea wilsonii Mast.	Pinaceae	Picea	20.5	13.7	4.6	4.7	19.7	24
Betula	TCBA	1	444	Ä¾½ª×Ó	Litsea pungens Hemsl.	Lauraceae	Litsea	9.7	11.1	2.2	1.7	17.9	23.2
Betula	TCBA	1	445	°ÍÉ½ÀäÉ¼	Abies fargesii Franch.	Pinaceae	Abies	11.1	7.1	1.6	2	14.5	17.6
Betula	TCBA	1	446	°ÍÉ½ÀäÉ¼	Abies fargesii Franch.	Pinaceae	Abies	17.8	14.2	3.9	4.3	12.9	18
Betula	TCBA	1	447	°ÍÉ½ÀäÉ¼	Abies fargesii Franch.	Pinaceae	Abies	19.8	14	4.4	4.2	13.9	19.8
Betula	TCBA	1	448	ÎåÁÑéÊ	Acer oliverianum Pax	Aceraceae	Acer	6.8	13.8	1.3	1.9	15.4	20.2
Betula	TCBA	1	449	ÍÐÒ¶Ó£ÌÒ	Cerasus stipulacea (Maxim.) Y¨¹ et Li	Rosaceae	Cerasus	6.1	8	1.2	1.1	16.3	23.6
Betula	TCBA	1	450	»¨é±	Sorbus pohuashanensis (Hance) Hedl.	Rosaceae	Sorbus	5.9	7.5	1	1.1	10.4	22.6
Betula	TCBA	1	451	»¨é±	Sorbus pohuashanensis (Hance) Hedl.	Rosaceae	Sorbus	7.7	8.7	2.2	1.7	9.6	22.5
Betula	TCBA	1	452	»ª±±ÂäÒ¶ËÉ	Larix principis-rupprechtii Mayr.	Pinaceae	Larix	13.6	15.8	3	3	9.4	23.5
Betula	TCBA	1	453	ÇàÕ¥éÊ	Acer davidii Franch.	Aceraceae	Acer	7.5	8.2	3.6	4.2	7.6	24.3
Betula	TCBA	1	454	²èÌõéÊ	Acer ginnala Maxim.	Aceraceae	Acer	5.9	4.8	0.7	0.9	6.9	23.9
Betula	TCBA	1	455	ÌúÉ¼	Tsuga chinensis (Franch.) Pritz.	Pinaceae	Tsuga	8.1	6.9	4.4	4.8	6.4	23.9
Betula	TCBA	1	456	´Ìé±	Kalopanax septemlobus (Thunb.) Koidz.	Araliaceae	Kalopanax	24.8	14.5	9.2	9.8	6.2	18.2
Betula	TCBA	1	457	ÍÐÒ¶Ó£ÌÒ	Cerasus stipulacea (Maxim.) Y¨¹ et Li	Rosaceae	Cerasus	6.2	11	0.6	0.9	7	16.4
Betula	TCBA	1	458	¶ì¶úèÀ	Carpinus turczaninowii Hance	Betulaceae	Carpinus	11.8	13.8	4.2	3.9	7.6	16.4
Betula	TCBA	1	459	ÌúÉ¼	Tsuga chinensis (Franch.) Pritz.	Pinaceae	Tsuga	6.2	4.8	4	4.1	9.8	15.8
Betula	TCBA	1	460	Çà–e	Picea wilsonii Mast.	Pinaceae	Picea	16	13.5	4.3	4.7	8.5	14
Betula	TCBA	1	461	Çà–e	Picea wilsonii Mast.	Pinaceae	Picea	18.3	14	4.6	4.7	7.2	13.8
Betula	TCBA	1	462	¹âÆ¤èë	Betula luminifera H. Winkl.	Betulaceae	Betula	25.2	15.8	7.1	7.7	6.9	10.8
Betula	TCBA	1	463	»ªÉ½ËÉ	Pinus armandii Franch.	Pinaceae	Pinus	18.5	11.8	3.8	4	8.5	10.1
Betula	TCBA	1	464	»ªÉ½ËÉ	Pinus armandii Franch.	Pinaceae	Pinus	24.5	15.5	4.2	4.2	9.8	10.7
Betula	TCBA	1	465	°ÍÉ½ÀäÉ¼	Abies fargesii Franch.	Pinaceae	Abies	26.1	16.2	6.3	5.8	13.2	14.8
Betula	TCBA	1	466	ÌúÉ¼	Tsuga chinensis (Franch.) Pritz.	Pinaceae	Tsuga	10	8.5	1	1	13.8	10.5
Betula	TCBA	1	467	ÌúÉ¼	Tsuga chinensis (Franch.) Pritz.	Pinaceae	Tsuga	7.8	9	2.9	3	12	9.8
Betula	TCBA	1	468	ÍÐÒ¶Ó£ÌÒ	Cerasus stipulacea (Maxim.) Y¨¹ et Li	Rosaceae	Cerasus	6.4	7.5	0.7	0.7	11.4	6
Betula	TCBA	1	469	ÌúÉ¼	Tsuga chinensis (Franch.) Pritz.	Pinaceae	Tsuga	27.8	17.6	4.4	4.8	16.4	8.2
Betula	TCBA	1	470	ÌúÉ¼	Tsuga chinensis (Franch.) Pritz.	Pinaceae	Tsuga	7.8	10.5	0.7	0.7	16.8	8
Betula	TCBA	1	471	ÌúÉ¼	Tsuga chinensis (Franch.) Pritz.	Pinaceae	Tsuga	13.1	12.2	2	1.7	18.8	5.4
Betula	TCBA	1	472	ÌúÉ¼	Tsuga chinensis (Franch.) Pritz.	Pinaceae	Tsuga	13.1	13	2.9	3	18	5.4
Betula	TCBA	2	254	°Ë½Ç·ã	Alangium chinense (Lour.) Harms	Alangiaceae	Alangium	17.5	11.6	3.1	3.1	28.4	28.8
Betula	TCBA	2	255	ºìèë	Betula albo-sinensis Burk.	Betulaceae	Betula	16.3	13.5	6.2	5.8	23.8	29.4
Betula	TCBA	2	256	´Ìé±	Kalopanax septemlobus (Thunb.) Koidz.	Araliaceae	Kalopanax	15.2	4.5	6.7	7	25.8	23.8
Betula	TCBA	2	257	´Ìé±	Kalopanax septemlobus (Thunb.) Koidz.	Araliaceae	Kalopanax	22.8	14.5	7.2	7.6	25.6	23.5
Betula	TCBA	2	258	¹âÆ¤èë	Betula luminifera H. Winkl.	Betulaceae	Betula	11.3	13.2	4.2	3.6	24.2	28
Betula	TCBA	2	259	¹âÆ¤èë	Betula luminifera H. Winkl.	Betulaceae	Betula	28.1	15.5	7.1	7.8	24.2	27.2
Betula	TCBA	2	260	»ªÉ½ËÉ	Pinus armandii Franch.	Pinaceae	Pinus	16.5	12.2	5.1	5.3	22.6	29.6
Betula	TCBA	2	261	»ªÉ½ËÉ	Pinus armandii Franch.	Pinaceae	Pinus	27.1	14.7	4.9	5.7	18.8	25.4
Betula	TCBA	2	262	ÌúÉ¼	Tsuga chinensis (Franch.) Pritz.	Pinaceae	Tsuga	30.2	15.4	7.1	7.7	15.8	28.8
Betula	TCBA	2	263	ºìèë	Betula albo-sinensis Burk.	Betulaceae	Betula	18.5	13.4	4.2	4.5	14	27.5
Betula	TCBA	2	264	ÌúÉ¼	Tsuga chinensis (Franch.) Pritz.	Pinaceae	Tsuga	32.1	16	7.2	7.6	17	26.5
Betula	TCBA	2	265	ÇàÕ¥éÊ	Acer davidii Franch.	Aceraceae	Acer	7.9	7.5	4.1	4.1	16.8	25.2
Betula	TCBA	2	266	ÌúÉ¼	Tsuga chinensis (Franch.) Pritz.	Pinaceae	Tsuga	29.4	16.7	4.1	4.3	9.6	25.5
Betula	TCBA	2	267	»ªÉ½ËÉ	Pinus armandii Franch.	Pinaceae	Pinus	23.9	15.5	4.8	5	7.6	28.8
Betula	TCBA	2	268	°Ë½Ç·ã	Alangium chinense (Lour.) Harms	Alangiaceae	Alangium	14.3	15.5	6.7	6.4	8	28
Betula	TCBA	2	269	¼¦×¦éÊ	Acer palmatum Thunb.	Aceraceae	Acer	15.6	13.4	7.2	7.6	24	28.8
Betula	TCBA	2	270	»¨é±	Sorbus pohuashanensis (Hance) Hedl.	Rosaceae	Sorbus	25.2	14.5	8.2	8.6	3.8	26.8
Betula	TCBA	2	271	»¨é±	Sorbus pohuashanensis (Hance) Hedl.	Rosaceae	Sorbus	13.2	15.8	7.5	8.6	3.2	26.5
Betula	TCBA	2	272	é²Ê÷	Tilia tuan Szyszyl.	Tiliaceae	Tilia	16	10.5	6.2	6.6	3.7	24.5
Betula	TCBA	2	273	¹âÆ¤èë	Betula luminifera H. Winkl.	Betulaceae	Betula	9	5.3	0.7	0.7	3.9	22.4
Betula	TCBA	2	274	ÌúÉ¼	Tsuga chinensis (Franch.) Pritz.	Pinaceae	Tsuga	7.9	7.6	1.7	1.9	3.8	21.6
Betula	TCBA	2	275	»ªÉ½ËÉ	Pinus armandii Franch.	Pinaceae	Pinus	18.2	9.1	4.4	4.3	3.6	19.5
Betula	TCBA	2	276	»ªÉ½ËÉ	Pinus armandii Franch.	Pinaceae	Pinus	12.1	6	1.8	2.1	4.2	18.2
Betula	TCBA	2	277	»ªÉ½ËÉ	Pinus armandii Franch.	Pinaceae	Pinus	14.9	9.5	2.4	2.6	4.6	18.2
Betula	TCBA	2	278	»ªÉ½ËÉ	Pinus armandii Franch.	Pinaceae	Pinus	29.3	10.3	3.9	3.8	4.6	14
Betula	TCBA	2	279	ÇàÕ¥éÊ	Acer davidii Franch.	Aceraceae	Acer	8.5	8.5	3.1	2.9	1.2	13.8
Betula	TCBA	2	280	ÇàÕ¥éÊ	Acer davidii Franch.	Aceraceae	Acer	8	8	3.2	3.6	1.6	13.7
Betula	TCBA	2	281	ÌúÉ¼	Tsuga chinensis (Franch.) Pritz.	Pinaceae	Tsuga	7.4	5.6	1.8	1.7	1.8	5.8
Betula	TCBA	2	282	ÌúÉ¼	Tsuga chinensis (Franch.) Pritz.	Pinaceae	Tsuga	9.1	7.8	5.6	5.2	4.3	6.6
Betula	TCBA	2	283	»ªÉ½ËÉ	Pinus armandii Franch.	Pinaceae	Pinus	21.5	14.2	3.1	3.2	1.2	2.9
Betula	TCBA	2	284	»ªÉ½ËÉ	Pinus armandii Franch.	Pinaceae	Pinus	21.3	13.8	3.2	3.1	1.4	2.8
Betula	TCBA	2	285	ÌúÉ¼	Tsuga chinensis (Franch.) Pritz.	Pinaceae	Tsuga	8.2	4.6	2.4	4.7	2.8	2.8
Betula	TCBA	2	286	ÎåÁÑéÊ	Acer oliverianum Pax	Aceraceae	Acer	12.5	6.5	3.2	2.9	3.2	0.8
Betula	TCBA	2	287	ºìèë	Betula albo-sinensis Burk.	Betulaceae	Betula	28.8	15.8	7.1	7.7	8.8	4.6
Betula	TCBA	2	288	»ªÉ½ËÉ	Pinus armandii Franch.	Pinaceae	Pinus	42.3	15	5.7	5.8	8.6	3.4
Betula	TCBA	2	289	ºìèë	Betula albo-sinensis Burk.	Betulaceae	Betula	12.2	8.9	4.1	3.7	8.2	1.8
Betula	TCBA	2	290	»ªÉ½ËÉ	Pinus armandii Franch.	Pinaceae	Pinus	16.3	10.4	5.2	5.6	8.1	0.6
Betula	TCBA	2	291	ºìèë	Betula albo-sinensis Burk.	Betulaceae	Betula	33.8	12.4	6.8	6.7	10.5	1.8
Betula	TCBA	2	292	»ªÉ½ËÉ	Pinus armandii Franch.	Pinaceae	Pinus	12.2	13.5	3.1	2.6	12.6	3.5
Betula	TCBA	2	293	ÇàÕ¥éÊ	Acer davidii Franch.	Aceraceae	Acer	12.3	9	4.3	4.6	15.8	1.4
Betula	TCBA	2	294	»ªÉ½ËÉ	Pinus armandii Franch.	Pinaceae	Pinus	30.4	11.3	5.2	5.6	15.7	2.9
Betula	TCBA	2	295	»ªÉ½ËÉ	Pinus armandii Franch.	Pinaceae	Pinus	18.2	11.6	1.9	2.1	17.8	0.8
Betula	TCBA	2	296	»¨é±	Sorbus pohuashanensis (Hance) Hedl.	Rosaceae	Sorbus	7.4	8.5	1	1.2	21	7.4
Betula	TCBA	2	297	ÌúÉ¼	Tsuga chinensis (Franch.) Pritz.	Pinaceae	Tsuga	13.5	11.1	1.1	1.3	22.6	4.3
Betula	TCBA	2	298	ÌúÉ¼	Tsuga chinensis (Franch.) Pritz.	Pinaceae	Tsuga	10.9	11	4.1	3.9	22.7	2.7
Betula	TCBA	2	299	»ªÉ½ËÉ	Pinus armandii Franch.	Pinaceae	Pinus	18	12.8	1.9	2.1	21.7	0.5
Betula	TCBA	2	300	»ªÉ½ËÉ	Pinus armandii Franch.	Pinaceae	Pinus	23.4	8.3	5.7	5.9	28.3	3.2
Betula	TCBA	2	301	ºìèë	Betula albo-sinensis Burk.	Betulaceae	Betula	31.3	12.5	7.1	7.6	28.4	4.9
Betula	TCBA	2	302	ÍÐÒ¶Ó£ÌÒ	Cerasus stipulacea (Maxim.) Y¨¹ et Li	Rosaceae	Cerasus	19	11.4	8.2	8.8	27.5	4.8
Betula	TCBA	2	303	ºìèë	Betula albo-sinensis Burk.	Betulaceae	Betula	22	14	5.2	5.6	29	8.5
Betula	TCBA	2	304	ÇàÕ¥éÊ	Acer davidii Franch.	Aceraceae	Acer	7.6	8	1.2	1.3	28.1	15.4
Betula	TCBA	2	305	¼áèë	Betula chinensis Maxim.	Betulaceae	Betula	14.4	9.4	4.2	3.9	29.4	19.2
Betula	TCBA	2	306	»¨é±	Sorbus pohuashanensis (Hance) Hedl.	Rosaceae	Sorbus	32.8	15.2	9.1	6.7	23.9	6.6
Betula	TCBA	2	307	»¨é±	Sorbus pohuashanensis (Hance) Hedl.	Rosaceae	Sorbus	27.2	14.7	9.2	9.9	24.2	6.4
Betula	TCBA	2	308	ÌúÉ¼	Tsuga chinensis (Franch.) Pritz.	Pinaceae	Tsuga	5.9	3.6	2.7	2.7	22.6	8.4
Betula	TCBA	2	309	ÌúÉ¼	Tsuga chinensis (Franch.) Pritz.	Pinaceae	Tsuga	31.6	15.7	5.9	5.9	22.2	9.8
Betula	TCBA	2	310	ÇàÕ¥éÊ	Acer davidii Franch.	Aceraceae	Acer	8.5	12.6	3.5	3.2	23.2	10
Betula	TCBA	2	311	ÇàÕ¥éÊ	Acer davidii Franch.	Aceraceae	Acer	7.3	10.2	2.8	3.1	24.2	10.6
Betula	TCBA	2	312	ÇàÕ¥éÊ	Acer davidii Franch.	Aceraceae	Acer	7.1	9.8	3.1	2.7	24.6	10.6
Betula	TCBA	2	313	ÇàÕ¥éÊ	Acer davidii Franch.	Aceraceae	Acer	16.5	11.5	3.7	3.7	24	18.4
Betula	TCBA	2	314	ÌúÉ¼	Tsuga chinensis (Franch.) Pritz.	Pinaceae	Tsuga	5.2	3.4	1.1	1.2	23.4	20.5
Betula	TCBA	2	315	ÇàÕ¥éÊ	Acer davidii Franch.	Aceraceae	Acer	5.4	9.3	4.1	4	23	21.5
Betula	TCBA	2	316	¹âÆ¤èë	Betula luminifera H. Winkl.	Betulaceae	Betula	30.1	13.4	5.2	5.6	20.5	22.4
Betula	TCBA	2	317	¼áèë	Betula chinensis Maxim.	Betulaceae	Betula	9.3	10.2	6.7	6.9	18.8	21.4
Betula	TCBA	2	318	¼áèë	Betula chinensis Maxim.	Betulaceae	Betula	17.1	10.4	5.2	5.6	19.2	21.2
Betula	TCBA	2	319	é»×Ó	Corylus heterophylla Fisch. ex Trautv.	Betulaceae	Corylus	7.2	8.2	4.4	4.8	19.5	21
Betula	TCBA	2	320	ºìèë	Betula albo-sinensis Burk.	Betulaceae	Betula	22.1	14.1	4.3	5	20.4	19.4
Betula	TCBA	2	321	»ªÉ½ËÉ	Pinus armandii Franch.	Pinaceae	Pinus	19.4	12.3	6	6.2	21.3	18.5
Betula	TCBA	2	322	ÌúÉ¼	Tsuga chinensis (Franch.) Pritz.	Pinaceae	Tsuga	12.7	10.5	1.7	1.8	19.8	17.3
Betula	TCBA	2	323	ºìèë	Betula albo-sinensis Burk.	Betulaceae	Betula	21.7	14.7	5.3	5.6	13.9	23.9
Betula	TCBA	2	324	ÎåÁÑéÊ	Acer oliverianum Pax	Aceraceae	Acer	9.7	5.1	3.1	3.2	14	21.4
Betula	TCBA	2	325	ÎåÁÑéÊ	Acer oliverianum Pax	Aceraceae	Acer	9.4	6.9	5.1	5.8	13.5	21.5
Betula	TCBA	2	326	ÎåÁÑéÊ	Acer oliverianum Pax	Aceraceae	Acer	16.5	9.5	5.9	5.9	13.3	21
Betula	TCBA	2	327	ÌúÉ¼	Tsuga chinensis (Franch.) Pritz.	Pinaceae	Tsuga	5.3	4.1	2.3	2.5	10.2	2.8
Betula	TCBA	2	328	»ªÉ½ËÉ	Pinus armandii Franch.	Pinaceae	Pinus	32.5	21	3.6	3.1	8	20
Betula	TCBA	2	329	ÇàÕ¥éÊ	Acer davidii Franch.	Aceraceae	Acer	8	10.7	2.9	3.2	6.2	17.2
Betula	TCBA	2	330	²èÌõéÊ	Acer ginnala Maxim.	Aceraceae	Acer	15	10.8	3.6	3.6	7.4	7
Betula	TCBA	2	331	¹âÆ¤èë	Betula luminifera H. Winkl.	Betulaceae	Betula	19.9	14.7	4.6	4.6	10.6	10.3
Betula	TCBA	2	332	ÌúÉ¼	Tsuga chinensis (Franch.) Pritz.	Pinaceae	Tsuga	22.5	17.2	1.9	2	12.3	11
Betula	TCBA	2	333	»ªÉ½ËÉ	Pinus armandii Franch.	Pinaceae	Pinus	27.7	14.5	4.3	4	13.6	9.4
Betula	TCBA	2	334	ÍÐÒ¶Ó£ÌÒ	Cerasus stipulacea (Maxim.) Y¨¹ et Li	Rosaceae	Cerasus	6.8	4.7	1.8	1.9	15.6	11.2
Betula	TCBA	2	335	ÍÐÒ¶Ó£ÌÒ	Cerasus stipulacea (Maxim.) Y¨¹ et Li	Rosaceae	Cerasus	5.5	4.4	1.9	1.6	15.8	11.8
Betula	TCBA	2	336	´Ìé±	Kalopanax septemlobus (Thunb.) Koidz.	Araliaceae	Kalopanax	8.9	5.5	3.8	3.8	14.8	7.7
Betula	TCBA	2	337	Ä¾½ª×Ó	Litsea pungens Hemsl.	Lauraceae	Litsea	6	10.5	4.6	3.8	18.2	5.2
Betula	TCBA	2	338	»ªÉ½ËÉ	Pinus armandii Franch.	Pinaceae	Pinus	28.8	14.2	6.3	6.7	19.6	5.9
Betula	TCBA	2	339	»ªÉ½ËÉ	Pinus armandii Franch.	Pinaceae	Pinus	29.5	14.4	5.2	5.1	20.1	7.6
Betula	TCBA	2	340	¼áèë	Betula chinensis Maxim.	Betulaceae	Betula	12.9	10.8	2.9	3.1	21.1	6.3
Betula	TCBA	3	1	ÇàÕ¥éÊ	Acer davidii Franch.	Aceraceae	Acer	8.5	11	3.9	3.8	25.4	2
Betula	TCBA	3	2	ÆáÊ÷	Toxicodendron vernicifluum (Stokes) F. A. Barkl.	Anacardiaceae	Toxicodendron	7.2	9.8	3.2	4	25.8	2
Betula	TCBA	3	3	Ë¨Æ¤èÝ	Quercus variabilis Blume	Fagaceae	Quercus	13.7	8.5	3.1	2.9	27.4	3.6
Betula	TCBA	3	4	ÆáÊ÷	Toxicodendron vernicifluum (Stokes) F. A. Barkl.	Anacardiaceae	Toxicodendron	6.4	7.2	1.7	1.8	28	3.8
Betula	TCBA	3	5	»¨é±	Sorbus pohuashanensis (Hance) Hedl.	Rosaceae	Sorbus	12	12.5	3.2	3.8	28.7	2
Betula	TCBA	3	6	ÆáÊ÷	Toxicodendron vernicifluum (Stokes) F. A. Barkl.	Anacardiaceae	Toxicodendron	5.6	13.2	3.3	3.7	25.1	3.6
Betula	TCBA	3	7	ÆáÊ÷	Toxicodendron vernicifluum (Stokes) F. A. Barkl.	Anacardiaceae	Toxicodendron	13.5	13	3.2	3	24.1	1.9
Betula	TCBA	3	8	ÌúÉ¼	Tsuga chinensis (Franch.) Pritz.	Pinaceae	Tsuga	8.8	4.6	3.2	3.4	24	2.6
Betula	TCBA	3	9	ÍÐÒ¶Ó£ÌÒ	Cerasus stipulacea (Maxim.) Y¨¹ et Li	Rosaceae	Cerasus	6.6	5.2	2.7	2.7	24	0.6
Betula	TCBA	3	10	ÆáÊ÷	Toxicodendron vernicifluum (Stokes) F. A. Barkl.	Anacardiaceae	Toxicodendron	14.6	13.7	3	3	23.4	1.6
Betula	TCBA	3	11	ÆáÊ÷	Toxicodendron vernicifluum (Stokes) F. A. Barkl.	Anacardiaceae	Toxicodendron	13.8	13.4	4.4	4.2	23.1	2.9
Betula	TCBA	3	12	Ë¨Æ¤èÝ	Quercus variabilis Blume	Fagaceae	Quercus	11	12.8	3.1	3.1	24.9	4.8
Betula	TCBA	3	13	ÍÐÒ¶Ó£ÌÒ	Cerasus stipulacea (Maxim.) Y¨¹ et Li	Rosaceae	Cerasus	12.7	10.8	4.3	4.7	22	1.6
Betula	TCBA	3	14	ÍÐÒ¶Ó£ÌÒ	Cerasus stipulacea (Maxim.) Y¨¹ et Li	Rosaceae	Cerasus	12.6	10.7	5.3	5.7	21.3	1.6
Betula	TCBA	3	15	ÍÐÒ¶Ó£ÌÒ	Cerasus stipulacea (Maxim.) Y¨¹ et Li	Rosaceae	Cerasus	7.8	10.3	3.2	3.6	21.4	1.8
Betula	TCBA	3	16	ÍÐÒ¶Ó£ÌÒ	Cerasus stipulacea (Maxim.) Y¨¹ et Li	Rosaceae	Cerasus	7.8	11.2	2.3	2.6	18.5	2
Betula	TCBA	3	17	Ë¨Æ¤èÝ	Quercus variabilis Blume	Fagaceae	Quercus	21.2	13.2	4.4	4.8	17.6	1.6
Betula	TCBA	3	18	Ä¾½ª×Ó	Litsea pungens Hemsl.	Lauraceae	Litsea	23.4	11.2	5.8	6	16.4	1.6
Betula	TCBA	3	19	»ªÉ½ËÉ	Pinus armandii Franch.	Pinaceae	Pinus	21.8	14	3.2	3.7	15.6	1.4
Betula	TCBA	3	20	é»×Ó	Corylus heterophylla Fisch. ex Trautv.	Betulaceae	Corylus	7.5	10.5	2.9	3.2	6.4	3.1
Betula	TCBA	3	21	é»×Ó	Corylus heterophylla Fisch. ex Trautv.	Betulaceae	Corylus	9.5	10.6	3.5	3.7	6.9	2.7
Betula	TCBA	3	22	é»×Ó	Corylus heterophylla Fisch. ex Trautv.	Betulaceae	Corylus	10.6	11	5.2	5.6	6.2	2.4
Betula	TCBA	3	23	é»×Ó	Corylus heterophylla Fisch. ex Trautv.	Betulaceae	Corylus	21.4	13.7	3.8	4.1	8.6	6.9
Betula	TCBA	3	24	ÇàÕ¥éÊ	Acer davidii Franch.	Aceraceae	Acer	18.2	12.8	6.1	5.7	7.8	8.2
Betula	TCBA	3	25	ÌúÉ¼	Tsuga chinensis (Franch.) Pritz.	Pinaceae	Tsuga	25.2	12.8	7.2	7.6	9.8	9.8
Betula	TCBA	3	26	ÆáÊ÷	Toxicodendron vernicifluum (Stokes) F. A. Barkl.	Anacardiaceae	Toxicodendron	11.3	12	4.1	4.7	11.6	12.2
Betula	TCBA	3	27	ÆáÊ÷	Toxicodendron vernicifluum (Stokes) F. A. Barkl.	Anacardiaceae	Toxicodendron	11.7	14.5	4.2	5	11.8	13.8
Betula	TCBA	3	28	ÆáÊ÷	Toxicodendron vernicifluum (Stokes) F. A. Barkl.	Anacardiaceae	Toxicodendron	10	11	4	3.5	10.2	14.8
Betula	TCBA	3	29	Èñ³ÝèÝ	Quercus aliena Blume var. acutiserrata Maxim.	Fagaceae	Quercus	12	13	3.2	3.8	11	21.4
Betula	TCBA	3	30	Èñ³ÝèÝ	Quercus aliena Blume var. acutiserrata Maxim.	Fagaceae	Quercus	5.5	7.2	1.8	2	11.2	21.8
Betula	TCBA	3	31	Ë¨Æ¤èÝ	Quercus variabilis Blume	Fagaceae	Quercus	6.2	7.5	1.9	1.6	13.8	22
Betula	TCBA	3	32	ºìèë	Betula albo-sinensis Burk.	Betulaceae	Betula	15.4	15.8	4.1	5	13.2	24.6
Betula	TCBA	3	33	ÇàÕ¥éÊ	Acer davidii Franch.	Aceraceae	Acer	5.6	8.2	2.1	2.1	14.3	24.4
Betula	TCBA	3	34	ÇàÕ¥éÊ	Acer davidii Franch.	Aceraceae	Acer	24.4	16.2	6.2	6.9	14.8	24.4
Betula	TCBA	3	35	ºìèë	Betula albo-sinensis Burk.	Betulaceae	Betula	20.3	14.5	3.2	3.8	14	22
Betula	TCBA	3	36	»ªÉ½ËÉ	Pinus armandii Franch.	Pinaceae	Pinus	24.6	15.1	3.9	3.8	15.2	21.6
Betula	TCBA	3	37	ÍÐÒ¶Ó£ÌÒ	Cerasus stipulacea (Maxim.) Y¨¹ et Li	Rosaceae	Cerasus	6.6	6.8	4.2	3.8	15.2	23.4
Betula	TCBA	3	38	ÍÐÒ¶Ó£ÌÒ	Cerasus stipulacea (Maxim.) Y¨¹ et Li	Rosaceae	Cerasus	5.8	6.3	3.2	3.9	15.4	23.4
Betula	TCBA	3	39	¶ì¶úèÀ	Carpinus turczaninowii Hance	Betulaceae	Carpinus	17.5	14	4.3	4.9	16.8	23
Betula	TCBA	3	40	ºìèë	Betula albo-sinensis Burk.	Betulaceae	Betula	6	11.5	3.2	3.9	17.2	23
Betula	TCBA	3	41	ÌúÉ¼	Tsuga chinensis (Franch.) Pritz.	Pinaceae	Tsuga	5.9	6.8	3.1	3.5	17.4	23
Betula	TCBA	3	42	»ªÉ½ËÉ	Pinus armandii Franch.	Pinaceae	Pinus	25.3	17.8	5.9	5.9	20.4	24.6
Betula	TCBA	3	43	ÇàÕ¥éÊ	Acer davidii Franch.	Aceraceae	Acer	6.4	8	3.4	3.3	23.8	24.4
Betula	TCBA	3	44	Ä¾½ª×Ó	Litsea pungens Hemsl.	Lauraceae	Litsea	5.7	6.8	3.6	3.6	22.4	23.6
Betula	TCBA	3	45	ÆáÊ÷	Toxicodendron vernicifluum (Stokes) F. A. Barkl.	Anacardiaceae	Toxicodendron	17.4	12.6	4.1	4.1	22.4	22.8
Betula	TCBA	3	46	Ë¨Æ¤èÝ	Quercus variabilis Blume	Fagaceae	Quercus	14.7	15.1	3.9	3.9	24.4	24.4
Betula	TCBA	3	47	¶ì¶úèÀ	Carpinus turczaninowii Hance	Betulaceae	Carpinus	19.3	15.5	5.2	5.9	24.6	24.8
Betula	TCBA	3	48	Ë¨Æ¤èÝ	Quercus variabilis Blume	Fagaceae	Quercus	14.3	13.5	4.1	4.5	21	21.9
Betula	TCBA	3	49	Èñ³ÝèÝ	Quercus aliena Blume var. acutiserrata Maxim.	Fagaceae	Quercus	6.9	8.1	2.9	3	20.5	20.3
Betula	TCBA	3	50	ÌúÉ¼	Tsuga chinensis (Franch.) Pritz.	Pinaceae	Tsuga	5.8	7.2	5.9	3	20.2	19.6
Betula	TCBA	3	51	ÇàÕ¥éÊ	Acer davidii Franch.	Aceraceae	Acer	7.1	7.5	3.2	2.9	18.5	18.6
Betula	TCBA	3	52	¶ì¶úèÀ	Carpinus turczaninowii Hance	Betulaceae	Carpinus	16.9	15.1	4.4	5	21.9	18.8
Betula	TCBA	3	53	¶ì¶úèÀ	Carpinus turczaninowii Hance	Betulaceae	Carpinus	18.2	15.5	4.3	4.6	22.2	18.6
Betula	TCBA	3	54	Ä¾½ª×Ó	Litsea pungens Hemsl.	Lauraceae	Litsea	6.4	6.8	3.9	4	21.3	17
Betula	TCBA	3	55	ÇàÕ¥éÊ	Acer davidii Franch.	Aceraceae	Acer	8	10.2	4.1	3.9	23.8	15.4
Betula	TCBA	3	56	¶ì¶úèÀ	Carpinus turczaninowii Hance	Betulaceae	Carpinus	12.3	12.5	3.4	3.1	22	13.9
Betula	TCBA	3	57	¶ì¶úèÀ	Carpinus turczaninowii Hance	Betulaceae	Carpinus	12.6	13	4.1	4.5	21	14.4
Betula	TCBA	3	58	¶ì¶úèÀ	Carpinus turczaninowii Hance	Betulaceae	Carpinus	8.2	11.5	2.9	3.1	21.2	13.2
Betula	TCBA	3	59	ÇàÕ¥éÊ	Acer davidii Franch.	Aceraceae	Acer	15.8	11	6.4	6.7	21	11.6
Betula	TCBA	3	60	ÇàÕ¥éÊ	Acer davidii Franch.	Aceraceae	Acer	9.5	10.8	3.9	3.8	21.2	10.8
Betula	TCBA	3	61	¶ì¶úèÀ	Carpinus turczaninowii Hance	Betulaceae	Carpinus	11.6	13.6	3.4	3.6	20.2	10.6
Betula	TCBA	3	62	¹âÆ¤èë	Betula luminifera H. Winkl.	Betulaceae	Betula	6.4	10.4	3.2	3.9	19.8	11.2
Betula	TCBA	3	63	ÆáÊ÷	Toxicodendron vernicifluum (Stokes) F. A. Barkl.	Anacardiaceae	Toxicodendron	9	10.8	2.9	3.2	24.5	9.2
Betula	TCBA	3	64	ÇàÕ¥éÊ	Acer davidii Franch.	Aceraceae	Acer	12.4	11.8	3.9	4.1	20.2	9.2
Betula	TCBA	3	65	»¨é±	Sorbus pohuashanensis (Hance) Hedl.	Rosaceae	Sorbus	8.4	10.6	4.4	4.6	21.8	8.2
Betula	TCBA	3	66	¶ì¶úèÀ	Carpinus turczaninowii Hance	Betulaceae	Carpinus	8.7	13	2.9	3.2	22.3	8.3
Betula	TCBA	3	67	ÆáÊ÷	Toxicodendron vernicifluum (Stokes) F. A. Barkl.	Anacardiaceae	Toxicodendron	8	11.5	0.9	1.3	22	6
Betula	TCBA	3	68	Ä¾½ª×Ó	Litsea pungens Hemsl.	Lauraceae	Litsea	6.8	11.2	3.4	4.2	21.8	6.8
Betula	TCBA	3	69	Ä¾½ª×Ó	Litsea pungens Hemsl.	Lauraceae	Litsea	12.7	13.2	3.4	3.7	20.8	6.6
Betula	TCBA	3	70	ÌúÉ¼	Tsuga chinensis (Franch.) Pritz.	Pinaceae	Tsuga	14.2	10	5.2	5.8	24	5.9
Betula	TCBA	3	71	»¨é±	Sorbus pohuashanensis (Hance) Hedl.	Rosaceae	Sorbus	8.9	12.2	2.9	3.2	19.6	5.4
Betula	TCBA	3	72	Ë¨Æ¤èÝ	Quercus variabilis Blume	Fagaceae	Quercus	14.1	14.5	4.3	4.9	17.4	7.4
Betula	TCBA	3	73	ÌúÉ¼	Tsuga chinensis (Franch.) Pritz.	Pinaceae	Tsuga	13.7	13.5	5.7	6.9	17.6	5.4
Betula	TCBA	3	74	ÌúÉ¼	Tsuga chinensis (Franch.) Pritz.	Pinaceae	Tsuga	35.8	18.5	8.2	8.8	14.4	5.4
Betula	TCBA	3	75	Ë¨Æ¤èÝ	Quercus variabilis Blume	Fagaceae	Quercus	15.1	18.5	7.2	7.8	11.8	5.6
Betula	TCBA	3	76	ÇàÕ¥éÊ	Acer davidii Franch.	Aceraceae	Acer	9	9.5	4	3.9	14.9	12.1
Betula	TCBA	3	77	ÇàÕ¥éÊ	Acer davidii Franch.	Aceraceae	Acer	13.5	11.5	2.9	3.3	3.6	0.8
Betula	TCBA	3	78	ÍÐÒ¶Ó£ÌÒ	Cerasus stipulacea (Maxim.) Y¨¹ et Li	Rosaceae	Cerasus	7.2	7.6	4.4	3.8	1.8	0.8
Betula	TCBA	3	79	°ÍÉ½ÀäÉ¼	Abies fargesii Franch.	Pinaceae	Abies	12.6	6.2	3.1	3.8	2.2	3.8
Betula	TCBA	3	80	ÍÐÒ¶Ó£ÌÒ	Cerasus stipulacea (Maxim.) Y¨¹ et Li	Rosaceae	Cerasus	12.5	11.8	8.2	8.6	2	9.4
Betula	TCBA	3	81	ºìèë	Betula albo-sinensis Burk.	Betulaceae	Betula	31.7	19.5	8.1	8.7	4.8	10.2
Betula	TCBA	3	82	»ªÉ½ËÉ	Pinus armandii Franch.	Pinaceae	Pinus	24.2	11.5	3.9	3.7	3	11.4
Betula	TCBA	3	83	»¨é±	Sorbus pohuashanensis (Hance) Hedl.	Rosaceae	Sorbus	25.8	15.5	7.3	7.9	2.4	11.2
Betula	TCBA	3	84	»ªÉ½ËÉ	Pinus armandii Franch.	Pinaceae	Pinus	22.4	11.2	6.7	7.1	3	15.2
Betula	TCBA	3	85	»ªÉ½ËÉ	Pinus armandii Franch.	Pinaceae	Pinus	22.2	12.8	7.2	7.8	0.6	14.4
Betula	TCBA	3	86	ºìèë	Betula albo-sinensis Burk.	Betulaceae	Betula	27.5	18.4	7.2	7.6	0.6	16.8
Betula	TCBA	3	87	ÌúÉ¼	Tsuga chinensis (Franch.) Pritz.	Pinaceae	Tsuga	24.1	15.8	6.9	7.7	3.9	16.4
Betula	TCBA	3	88	»ªÉ½ËÉ	Pinus armandii Franch.	Pinaceae	Pinus	7.3	14.1	3.2	3.6	1	20
Betula	TCBA	3	89	»ªÉ½ËÉ	Pinus armandii Franch.	Pinaceae	Pinus	33.4	18.5	6.7	6.1	1	23.4
Betula	TCBA	3	90	ÇàÕ¥éÊ	Acer davidii Franch.	Aceraceae	Acer	19.9	15.6	7.1	7.7	2.8	24.4
Betula	TCBA	3	91	ÎåÁÑéÊ	Acer oliverianum Pax	Aceraceae	Acer	9.3	9.2	4.6	4.5	4.5	24.4
Betula	TCBA	3	92	»ªÉ½ËÉ	Pinus armandii Franch.	Pinaceae	Pinus	24.4	16	8	7.5	2.4	25.8
Betula	TCBA	3	93	»ªÉ½ËÉ	Pinus armandii Franch.	Pinaceae	Pinus	24.7	16.1	4.7	4.9	0.8	26
Betula	TCBA	3	94	ÇàÕ¥éÊ	Acer davidii Franch.	Aceraceae	Acer	9	12.4	4.7	4.9	6.2	25.4
Betula	TCBA	3	95	ºìèë	Betula albo-sinensis Burk.	Betulaceae	Betula	22.5	16.4	7.2	7.6	7.8	25.4
Betula	TCBA	3	96	»ªÉ½ËÉ	Pinus armandii Franch.	Pinaceae	Pinus	13.6	12.6	3.9	4.1	8.8	25.4
Betula	TCBA	3	97	ÍÐÒ¶Ó£ÌÒ	Cerasus stipulacea (Maxim.) Y¨¹ et Li	Rosaceae	Cerasus	9.4	11.2	3.1	3.2	9	26.8
Betula	TCBA	3	98	ÍÐÒ¶Ó£ÌÒ	Cerasus stipulacea (Maxim.) Y¨¹ et Li	Rosaceae	Cerasus	8.9	10.1	1.9	1.9	9.2	26
Betula	TCBA	3	99	Èñ³ÝèÝ	Quercus aliena Blume var. acutiserrata Maxim.	Fagaceae	Quercus	10.6	12.8	2.7	2.9	12	27.6
Betula	TCBA	3	100	»ªÉ½ËÉ	Pinus armandii Franch.	Pinaceae	Pinus	14.1	15.1	4.2	4.6	17.4	27.5
Betula	TCBA	3	101	Èñ³ÝèÝ	Quercus aliena Blume var. acutiserrata Maxim.	Fagaceae	Quercus	6.4	6.5	1.9	1.9	23.8	28.8
Betula	TCBA	3	102	ºìèë	Betula albo-sinensis Burk.	Betulaceae	Betula	22.5	13.7	5.2	4.9	21.8	26
Betula	TCBA	3	103	ÇàÕ¥éÊ	Acer davidii Franch.	Aceraceae	Acer	23.3	14.5	5.9	6.1	21.2	25.5
Betula	TCBA	3	104	ÇàÕ¥éÊ	Acer davidii Franch.	Aceraceae	Acer	6.1	7.5	3.1	3.2	22.3	25.4
Betula	TCBA	3	105	¶ì¶úèÀ	Carpinus turczaninowii Hance	Betulaceae	Carpinus	8.8	7.2	5	5.1	26	24.2
Betula	TCBA	3	106	ÇàÕ¥éÊ	Acer davidii Franch.	Aceraceae	Acer	15.4	10	2.9	2.6	28	24.5
Betula	TCBA	3	107	Ë¨Æ¤èÝ	Quercus variabilis Blume	Fagaceae	Quercus	5.9	7.3	1.8	2	25.5	23.4
Betula	TCBA	3	108	¶ì¶úèÀ	Carpinus turczaninowii Hance	Betulaceae	Carpinus	16.2	11	2.8	2.9	27.2	21.2
Betula	TCBA	3	109	ÆáÊ÷	Toxicodendron vernicifluum (Stokes) F. A. Barkl.	Anacardiaceae	Toxicodendron	16.5	16.5	4.1	4.3	25.4	18.4
Betula	TCBA	3	110	¶ì¶úèÀ	Carpinus turczaninowii Hance	Betulaceae	Carpinus	7.6	13.7	1.9	2.2	25.2	17.8
Betula	TCBA	3	111	»¨é±	Sorbus pohuashanensis (Hance) Hedl.	Rosaceae	Sorbus	12.6	12.6	1.2	1.9	25.3	16.5
Betula	TCBA	3	112	¶ì¶úèÀ	Carpinus turczaninowii Hance	Betulaceae	Carpinus	9.2	10.3	3.7	4	27.5	16.7
Betula	TCBA	3	113	»¨é±	Sorbus pohuashanensis (Hance) Hedl.	Rosaceae	Sorbus	15.2	14.5	4.4	4.2	28.8	19.9
Betula	TCBA	3	114	Ë¨Æ¤èÝ	Quercus variabilis Blume	Fagaceae	Quercus	5.7	5.6	2.1	2.4	27.6	15.2
Betula	TCBA	3	115	Ë¨Æ¤èÝ	Quercus variabilis Blume	Fagaceae	Quercus	11.7	12.1	2.2	2.3	26.6	13.8
Betula	TCBA	3	116	Ë¨Æ¤èÝ	Quercus variabilis Blume	Fagaceae	Quercus	11.1	10.5	2	1.8	27.7	13.2
Betula	TCBA	3	117	Ë¨Æ¤èÝ	Quercus variabilis Blume	Fagaceae	Quercus	11.9	14	2.4	2.1	28.4	13.1
Betula	TCBA	3	118	Ë¨Æ¤èÝ	Quercus variabilis Blume	Fagaceae	Quercus	12.1	10	1.8	1.9	29.6	13.4
Betula	TCBA	3	119	Ë¨Æ¤èÝ	Quercus variabilis Blume	Fagaceae	Quercus	14.1	11.5	3.4	3.7	26.8	8.2
Betula	TCBA	3	120	¶ì¶úèÀ	Carpinus turczaninowii Hance	Betulaceae	Carpinus	13.4	15.1	3.4	3.7	28.6	8.2
Betula	TCBA	3	121	ÆáÊ÷	Toxicodendron vernicifluum (Stokes) F. A. Barkl.	Anacardiaceae	Toxicodendron	10.8	10.5	3.1	3.1	29.6	6.9
Betula	TCBA	3	122	»¨é±	Sorbus pohuashanensis (Hance) Hedl.	Rosaceae	Sorbus	9.9	9.8	2.3	2.6	26.6	4.2
Betula	TCBA	3	123	»¨é±	Sorbus pohuashanensis (Hance) Hedl.	Rosaceae	Sorbus	5.5	6.1	3.1	2.9	26.4	4.2
Betula	TCBA	3	124	ÇàÕ¥éÊ	Acer davidii Franch.	Aceraceae	Acer	9	8.5	4.5	4	26.2	5.2
Betula	TCBA	3	125	ÇàÕ¥éÊ	Acer davidii Franch.	Aceraceae	Acer	11.2	10.6	5.2	5.8	24.8	5.2
Betula	TCBA	3	126	»¨é±	Sorbus pohuashanensis (Hance) Hedl.	Rosaceae	Sorbus	19.3	15.5	3.9	5.9	25.5	5.4
Betula	TCBA	3	127	Ë¨Æ¤èÝ	Quercus variabilis Blume	Fagaceae	Quercus	13.1	13.8	3.9	4.2	26.6	6.3
Betula	TCBA	4	473	´Ìé±	Kalopanax septemlobus (Thunb.) Koidz.	Araliaceae	Kalopanax	17.6	11.7	3.2	3.8	2.4	2
Betula	TCBA	4	474	´Ìé±	Kalopanax septemlobus (Thunb.) Koidz.	Araliaceae	Kalopanax	10.7	9.8	2.9	3.1	2.2	0.4
Betula	TCBA	4	475	´Ìé±	Kalopanax septemlobus (Thunb.) Koidz.	Araliaceae	Kalopanax	14.3	12	3.1	2.8	4	3.6
Betula	TCBA	4	476	Ë¨Æ¤èÝ	Quercus variabilis Blume	Fagaceae	Quercus	15.6	12.5	3.9	4.1	5.1	2.8
Betula	TCBA	4	477	ÍÐÒ¶Ó£ÌÒ	Cerasus stipulacea (Maxim.) Y¨¹ et Li	Rosaceae	Cerasus	8.4	6.5	3.9	3.8	5.3	2.4
Betula	TCBA	4	478	ÍÐÒ¶Ó£ÌÒ	Cerasus stipulacea (Maxim.) Y¨¹ et Li	Rosaceae	Cerasus	8.3	6.7	3.4	3.3	5.2	2.2
Betula	TCBA	4	479	Ë¨Æ¤èÝ	Quercus variabilis Blume	Fagaceae	Quercus	12.5	11.5	1.8	2	6.3	2.2
Betula	TCBA	4	480	Ë¨Æ¤èÝ	Quercus variabilis Blume	Fagaceae	Quercus	14.5	10	4.1	4.1	8.4	2
Betula	TCBA	4	481	Ð¡Ò¶Ñî	Populus simonii Carr.	Salicaceae	Populus	10.9	12.1	3	3.2	12	2.6
Betula	TCBA	4	482	Ð¡Ò¶Ñî	Populus simonii Carr.	Salicaceae	Populus	9.8	11.8	1.7	1.8	13.8	3.8
Betula	TCBA	4	483	Ð¡Ò¶Ñî	Populus simonii Carr.	Salicaceae	Populus	19.5	13	3.1	2.9	14	2.6
Betula	TCBA	4	484	Ð¡Ò¶Ñî	Populus simonii Carr.	Salicaceae	Populus	11.7	11.6	3.8	4.2	14.7	2.8
Betula	TCBA	4	485	»¨é±	Sorbus pohuashanensis (Hance) Hedl.	Rosaceae	Sorbus	7.3	7.8	3	2.9	16.7	4.8
Betula	TCBA	4	486	Ð¡Ò¶Ñî	Populus simonii Carr.	Salicaceae	Populus	14.2	12.8	1.7	1.9	22.3	1.3
Betula	TCBA	4	489	Ð¡Ò¶Ñî	Populus simonii Carr.	Salicaceae	Populus	7.2	3.6	4.3	4.7	22.2	3.1
Betula	TCBA	4	488	Ð¡Ò¶Ñî	Populus simonii Carr.	Salicaceae	Populus	11.3	11.5	5.2	5.1	23.6	3.3
Betula	TCBA	4	487	Ë¨Æ¤èÝ	Quercus variabilis Blume	Fagaceae	Quercus	15.5	12.5	3.3	3.7	23.4	0.4
Betula	TCBA	4	490	»ªÉ½ËÉ	Pinus armandii Franch.	Pinaceae	Pinus	19.6	13.2	4.4	4.6	25.5	3.2
Betula	TCBA	4	491	ÇàÕ¥éÊ	Acer davidii Franch.	Aceraceae	Acer	22.1	15	4.3	4.6	25.4	6.5
Betula	TCBA	4	492	Çà–e	Picea wilsonii Mast.	Pinaceae	Picea	10.1	9.5	3.8	4.5	28.2	6.5
Betula	TCBA	4	493	Ð¡Ò¶Ñî	Populus simonii Carr.	Salicaceae	Populus	18.9	16.1	4.6	4.7	29.6	9.2
Betula	TCBA	4	494	Çà–e	Picea wilsonii Mast.	Pinaceae	Picea	40.5	17.5	8.2	8.4	29.4	11.8
Betula	TCBA	4	495	ºìèë	Betula albo-sinensis Burk.	Betulaceae	Betula	23.1	14.5	3.7	4	29.8	11.8
Betula	TCBA	4	496	ÌúÉ¼	Tsuga chinensis (Franch.) Pritz.	Pinaceae	Tsuga	16.2	7.8	6.2	6.6	27.2	15
Betula	TCBA	4	498	ºìèë	Betula albo-sinensis Burk.	Betulaceae	Betula	22.6	11.4	3.7	3.4	28.1	15.1
Betula	TCBA	4	497	Ð¡Ò¶Ñî	Populus simonii Carr.	Salicaceae	Populus	8.3	12.8	1.5	1.7	27.4	13.2
Betula	TCBA	4	499	ÌúÉ¼	Tsuga chinensis (Franch.) Pritz.	Pinaceae	Tsuga	9.8	5.2	3.7	3.6	28	20.5
Betula	TCBA	4	500	´Ìé±	Kalopanax septemlobus (Thunb.) Koidz.	Araliaceae	Kalopanax	8.9	13.7	0.6	0.8	26.5	22.3
Betula	TCBA	4	501	´Ìé±	Kalopanax septemlobus (Thunb.) Koidz.	Araliaceae	Kalopanax	7.7	12	1	0.9	28	23.9
Betula	TCBA	4	502	´Ìé±	Kalopanax septemlobus (Thunb.) Koidz.	Araliaceae	Kalopanax	10.9	12.4	2.1	2.1	29.2	23
Betula	TCBA	4	503	´Ìé±	Kalopanax septemlobus (Thunb.) Koidz.	Araliaceae	Kalopanax	12.3	13.4	3	3.2	29.2	25.3
Betula	TCBA	4	504	Çà–e	Picea wilsonii Mast.	Pinaceae	Picea	10	8.1	1	1	29.4	29.6
Betula	TCBA	4	505	é²Ê÷	Tilia tuan Szyszyl.	Tiliaceae	Tilia	23.7	14.3	8.5	8.1	28.3	28.6
Betula	TCBA	4	506	²èÌõéÊ	Acer ginnala Maxim.	Aceraceae	Acer	7.7	6.8	3.9	3.9	25.9	29.5
Betula	TCBA	4	507	¼¦×¦éÊ	Acer palmatum Thunb.	Aceraceae	Acer	14.4	9.2	5.1	5.7	23.2	29.3
Betula	TCBA	4	508	ºìèë	Betula albo-sinensis Burk.	Betulaceae	Betula	32.3	14.6	6.7	7	23.2	28
Betula	TCBA	4	509	ÎåÁÑéÊ	Acer oliverianum Pax	Aceraceae	Acer	9.4	10.3	4.3	4.8	23.2	26
Betula	TCBA	4	510	Èñ³ÝèÝ	Quercus aliena Blume var. acutiserrata Maxim.	Fagaceae	Quercus	16.9	13.1	3.8	3.9	20.5	25.3
Betula	TCBA	4	511	²èÌõéÊ	Acer ginnala Maxim.	Aceraceae	Acer	6.9	10	3	3.1	19.7	25.4
Betula	TCBA	4	512	»¨é±	Sorbus pohuashanensis (Hance) Hedl.	Rosaceae	Sorbus	9.9	11.3	3.1	3.7	17.2	25.2
Betula	TCBA	4	513	²èÌõéÊ	Acer ginnala Maxim.	Aceraceae	Acer	8.6	8.5	4.2	3.8	16.2	25.8
Betula	TCBA	4	514	²èÌõéÊ	Acer ginnala Maxim.	Aceraceae	Acer	12.1	12.5	5.7	5.9	14.8	26.3
Betula	TCBA	4	515	²èÌõéÊ	Acer ginnala Maxim.	Aceraceae	Acer	8.7	13	3.9	3.6	18	29
Betula	TCBA	4	516	²èÌõéÊ	Acer ginnala Maxim.	Aceraceae	Acer	8.4	8.7	1.9	2.1	19.8	29.8
Betula	TCBA	4	517	²èÌõéÊ	Acer ginnala Maxim.	Aceraceae	Acer	10.4	11	2.1	2.1	18.2	29.6
Betula	TCBA	4	518	Ð¡Ò¶Ñî	Populus simonii Carr.	Salicaceae	Populus	11.3	12.4	1.9	2.2	12.4	28.5
Betula	TCBA	4	519	²èÌõéÊ	Acer ginnala Maxim.	Aceraceae	Acer	19.5	14.6	4.1	3.9	12.5	27.8
Betula	TCBA	4	520	²èÌõéÊ	Acer ginnala Maxim.	Aceraceae	Acer	9.8	11.7	1	1.1	13.2	27.4
Betula	TCBA	4	521	²èÌõéÊ	Acer ginnala Maxim.	Aceraceae	Acer	11.4	12.8	2.2	2.1	13.4	26.1
Betula	TCBA	4	522	»ªÉ½ËÉ	Pinus armandii Franch.	Pinaceae	Pinus	29	13.7	5.2	5.8	11.5	26.2
Betula	TCBA	4	523	²èÌõéÊ	Acer ginnala Maxim.	Aceraceae	Acer	6.1	6.5	1.9	2	7.9	29.4
Betula	TCBA	4	524	Èñ³ÝèÝ	Quercus aliena Blume var. acutiserrata Maxim.	Fagaceae	Quercus	16.7	13.3	5.2	5.6	5.9	29.7
Betula	TCBA	4	525	Ð¡Ò¶Ñî	Populus simonii Carr.	Salicaceae	Populus	12.2	12.3	2.1	2	5.7	29.2
Betula	TCBA	4	526	ÆáÊ÷	Toxicodendron vernicifluum (Stokes) F. A. Barkl.	Anacardiaceae	Toxicodendron	14.3	11.6	4.1	4.9	6.3	27.1
Betula	TCBA	4	527	ÎåÁÑéÊ	Acer oliverianum Pax	Aceraceae	Acer	8.9	9.5	4.4	4.1	5.8	26.8
Betula	TCBA	4	528	Ð¡Ò¶Ñî	Populus simonii Carr.	Salicaceae	Populus	11.1	11.7	1.8	2.1	5.7	25.3
Betula	TCBA	4	529	é»×Ó	Corylus heterophylla Fisch. ex Trautv.	Betulaceae	Corylus	6.7	3.1	4.1	4.3	2.6	25.4
Betula	TCBA	4	530	´Ìé±	Kalopanax septemlobus (Thunb.) Koidz.	Araliaceae	Kalopanax	12.6	12.8	1.8	1.6	0.4	24.1
Betula	TCBA	4	531	Ð¡Ò¶Ñî	Populus simonii Carr.	Salicaceae	Populus	13.6	14.1	3.1	3.1	3.2	23.3
Betula	TCBA	4	532	Ð¡Ò¶Ñî	Populus simonii Carr.	Salicaceae	Populus	8.5	9.8	1	1.3	4.3	23
Betula	TCBA	4	533	ÇàÕ¥éÊ	Acer davidii Franch.	Aceraceae	Acer	9.1	10.3	3.1	2.9	2	22.8
Betula	TCBA	4	534	ÇàÕ¥éÊ	Acer davidii Franch.	Aceraceae	Acer	10.1	9.5	4.1	4	4	21.2
Betula	TCBA	4	535	»¨é±	Sorbus pohuashanensis (Hance) Hedl.	Rosaceae	Sorbus	8.5	13.2	4.7	4.9	2.2	21
Betula	TCBA	4	536	ÆáÊ÷	Toxicodendron vernicifluum (Stokes) F. A. Barkl.	Anacardiaceae	Toxicodendron	10.5	10.8	2.9	3.1	0.2	20.5
Betula	TCBA	4	537	²èÌõéÊ	Acer ginnala Maxim.	Aceraceae	Acer	7.9	7.8	1.2	1.5	2	18.7
Betula	TCBA	4	538	»¨é±	Sorbus pohuashanensis (Hance) Hedl.	Rosaceae	Sorbus	5.8	7.6	1.7	2	3.8	19
Betula	TCBA	4	539	»¨é±	Sorbus pohuashanensis (Hance) Hedl.	Rosaceae	Sorbus	6.6	7	1.9	1.9	4.3	19
Betula	TCBA	4	540	Ð¡Ò¶Ñî	Populus simonii Carr.	Salicaceae	Populus	10.5	13.7	3.8	4	4.1	17.5
Betula	TCBA	4	541	²èÌõéÊ	Acer ginnala Maxim.	Aceraceae	Acer	7.7	4.6	3.7	4	2.2	15.8
Betula	TCBA	4	542	²èÌõéÊ	Acer ginnala Maxim.	Aceraceae	Acer	8.5	4	4.3	4.6	2.1	15.3
Betula	TCBA	4	543	²èÌõéÊ	Acer ginnala Maxim.	Aceraceae	Acer	6	3.6	1.7	1.6	0.5	14.2
Betula	TCBA	4	544	»¨é±	Sorbus pohuashanensis (Hance) Hedl.	Rosaceae	Sorbus	9.8	10.5	3.2	3.1	1.1	13
Betula	TCBA	4	545	ÆáÊ÷	Toxicodendron vernicifluum (Stokes) F. A. Barkl.	Anacardiaceae	Toxicodendron	8.1	7.5	3.9	4.1	2.5	12.9
Betula	TCBA	4	546	ÆáÊ÷	Toxicodendron vernicifluum (Stokes) F. A. Barkl.	Anacardiaceae	Toxicodendron	11.8	13.4	3.8	3.3	0.5	5.5
Betula	TCBA	4	547	´Ìé±	Kalopanax septemlobus (Thunb.) Koidz.	Araliaceae	Kalopanax	18.8	14.2	5.2	5.5	3.4	6.1
Betula	TCBA	4	548	´Ìé±	Kalopanax septemlobus (Thunb.) Koidz.	Araliaceae	Kalopanax	8.7	7.5	1.8	1.9	4.1	5.7
Betula	TCBA	4	549	Ð¡Ò¶Ñî	Populus simonii Carr.	Salicaceae	Populus	12	14.6	1.8	1.7	6.2	6.2
Betula	TCBA	4	550	´Ìé±	Kalopanax septemlobus (Thunb.) Koidz.	Araliaceae	Kalopanax	17.2	14.2	3	3	5.5	7.8
Betula	TCBA	4	551	´Ìé±	Kalopanax septemlobus (Thunb.) Koidz.	Araliaceae	Kalopanax	19.6	14.5	3.9	3.7	5.8	7.8
Betula	TCBA	4	552	´Ìé±	Kalopanax septemlobus (Thunb.) Koidz.	Araliaceae	Kalopanax	13.9	8.9	1.2	1.4	8.5	8.5
Betula	TCBA	4	553	ÂíÎ²ËÉ	Pinus massoniana Lamb.	Pinaceae	Pinus	8	6.8	2.2	2	9.1	8
Betula	TCBA	4	554	²èÌõéÊ	Acer ginnala Maxim.	Aceraceae	Acer	10.2	7.5	6.2	6.8	9.3	7.4
Betula	TCBA	4	555	´Ìé±	Kalopanax septemlobus (Thunb.) Koidz.	Araliaceae	Kalopanax	12.7	14.6	1.8	2	10.9	7.5
Betula	TCBA	4	556	´Ìé±	Kalopanax septemlobus (Thunb.) Koidz.	Araliaceae	Kalopanax	13	10.2	4.6	4.4	13.2	9.1
Betula	TCBA	4	557	´Ìé±	Kalopanax septemlobus (Thunb.) Koidz.	Araliaceae	Kalopanax	20.6	14.7	3.2	3.8	13.8	10
Betula	TCBA	4	558	´Ìé±	Kalopanax septemlobus (Thunb.) Koidz.	Araliaceae	Kalopanax	12.5	14.3	3.2	3.1	13.5	7.5
Betula	TCBA	4	559	Ë¨Æ¤èÝ	Quercus variabilis Blume	Fagaceae	Quercus	15.2	11	4.1	4.2	13.7	6.4
Betula	TCBA	4	560	´Ìé±	Kalopanax septemlobus (Thunb.) Koidz.	Araliaceae	Kalopanax	22.4	13.7	5.2	5.6	12	5.2
Betula	TCBA	4	561	Ð¡Ò¶Ñî	Populus simonii Carr.	Salicaceae	Populus	10.1	11.5	5.8	6.2	14.4	6.8
Betula	TCBA	4	562	Ð¡Ò¶Ñî	Populus simonii Carr.	Salicaceae	Populus	8.8	9.7	3.2	3.6	16.9	6
Betula	TCBA	4	563	Ä¾½ª×Ó	Litsea pungens Hemsl.	Lauraceae	Litsea	7	9	3.9	3.9	17.4	6.4
Betula	TCBA	4	564	Ð¡Ò¶Ñî	Populus simonii Carr.	Salicaceae	Populus	12	13.8	4.9	5.1	17.8	7
Betula	TCBA	4	565	Ð¡Ò¶Ñî	Populus simonii Carr.	Salicaceae	Populus	13.5	14.5	1.5	1.5	19.8	9
Betula	TCBA	4	566	»¨é±	Sorbus pohuashanensis (Hance) Hedl.	Rosaceae	Sorbus	25.2	13.2	7.2	7.9	21.9	8.6
Betula	TCBA	4	567	ÆáÊ÷	Toxicodendron vernicifluum (Stokes) F. A. Barkl.	Anacardiaceae	Toxicodendron	20.5	14.2	4.5	4.1	22.5	6.3
Betula	TCBA	4	568	ÇàÕ¥éÊ	Acer davidii Franch.	Aceraceae	Acer	16.8	12.3	3.9	3.7	21.8	5.3
Betula	TCBA	4	569	Èñ³ÝèÝ	Quercus aliena Blume var. acutiserrata Maxim.	Fagaceae	Quercus	27.2	13.6	7.3	8.2	22.2	5.6
Betula	TCBA	4	570	ÌúÉ¼	Tsuga chinensis (Franch.) Pritz.	Pinaceae	Tsuga	24.2	12.5	5.5	7	24.4	8.3
Betula	TCBA	4	571	ºìèë	Betula albo-sinensis Burk.	Betulaceae	Betula	11.4	10.8	1.6	1.3	17.9	13.4
Betula	TCBA	4	572	²èÌõéÊ	Acer ginnala Maxim.	Aceraceae	Acer	9.6	10.8	3.2	3.7	19.9	13.3
Betula	TCBA	4	573	²èÌõéÊ	Acer ginnala Maxim.	Aceraceae	Acer	17.9	13	6.5	5.7	24	13.7
Betula	TCBA	4	574	²èÌõéÊ	Acer ginnala Maxim.	Aceraceae	Acer	9.5	6.5	1.3	1.6	24	16.8
Betula	TCBA	4	575	ÌúÉ¼	Tsuga chinensis (Franch.) Pritz.	Pinaceae	Tsuga	22.1	13.5	6.2	6.5	24.5	17.8
Betula	TCBA	4	576	´Ìé±	Kalopanax septemlobus (Thunb.) Koidz.	Araliaceae	Kalopanax	11.8	12.8	2.4	3.2	23.8	21.8
Betula	TCBA	4	577	²èÌõéÊ	Acer ginnala Maxim.	Aceraceae	Acer	9.1	10.4	3.2	2.6	22.5	17
Betula	TCBA	4	578	´Ìé±	Kalopanax septemlobus (Thunb.) Koidz.	Araliaceae	Kalopanax	15.4	12.8	3.8	3.6	21.4	19.2
Betula	TCBA	4	579	²èÌõéÊ	Acer ginnala Maxim.	Aceraceae	Acer	8.6	5.1	2.7	3.1	21.6	24.6
Betula	TCBA	4	580	²èÌõéÊ	Acer ginnala Maxim.	Aceraceae	Acer	9.6	12.7	5.3	6.2	20	17.8
Betula	TCBA	4	581	´Ìé±	Kalopanax septemlobus (Thunb.) Koidz.	Araliaceae	Kalopanax	13.2	13.8	4.7	4.6	18.3	18.3
Betula	TCBA	4	582	´Ìé±	Kalopanax septemlobus (Thunb.) Koidz.	Araliaceae	Kalopanax	18.5	13.9	2	1.9	17.4	17
Betula	TCBA	4	583	»¨é±	Sorbus pohuashanensis (Hance) Hedl.	Rosaceae	Sorbus	7.8	10.5	1.8	2.3	18.6	16.2
Betula	TCBA	4	584	ÌúÉ¼	Tsuga chinensis (Franch.) Pritz.	Pinaceae	Tsuga	20.5	11	5.7	6	16.8	23.4
Betula	TCBA	4	585	»¨é±	Sorbus pohuashanensis (Hance) Hedl.	Rosaceae	Sorbus	10.2	11.8	4.9	4.3	16.9	24.6
Betula	TCBA	4	586	²èÌõéÊ	Acer ginnala Maxim.	Aceraceae	Acer	11.3	6.8	4.9	5.7	16.6	22
Betula	TCBA	4	587	Ð¡Ò¶Ñî	Populus simonii Carr.	Salicaceae	Populus	11.9	12.5	2.7	3.3	14.9	22.8
Betula	TCBA	4	588	»ªÉ½ËÉ	Pinus armandii Franch.	Pinaceae	Pinus	19.8	14.3	5.2	5.7	12.7	24.2
Betula	TCBA	4	589	ºìèë	Betula albo-sinensis Burk.	Betulaceae	Betula	18.4	12.8	3.7	3.6	11.5	23.3
Betula	TCBA	4	590	ºìèë	Betula albo-sinensis Burk.	Betulaceae	Betula	17.7	14.5	3.6	4.2	10.7	23
Betula	TCBA	4	591	»ªÉ½ËÉ	Pinus armandii Franch.	Pinaceae	Pinus	27.6	14.6	3.2	4.5	10.8	24.5
Betula	TCBA	4	592	Èñ³ÝèÝ	Quercus aliena Blume var. acutiserrata Maxim.	Fagaceae	Quercus	17.5	13.8	4.5	4.8	8.8	22.8
Betula	TCBA	4	593	ÇàÕ¥éÊ	Acer davidii Franch.	Aceraceae	Acer	7.2	5.1	4.1	4	8.4	22.6
Betula	TCBA	4	594	Ð¡Ò¶Ñî	Populus simonii Carr.	Salicaceae	Populus	12.7	13.1	1.1	1.2	7.3	22.8
Betula	TCBA	4	595	ÍÐÒ¶Ó£ÌÒ	Cerasus stipulacea (Maxim.) Y¨¹ et Li	Rosaceae	Cerasus	14.1	11.8	4.6	4.7	9.6	20.6
Betula	TCBA	4	596	Ð¡Ò¶Ñî	Populus simonii Carr.	Salicaceae	Populus	11.2	12.3	1.2	1.7	5.5	20.4
Betula	TCBA	4	597	»¨é±	Sorbus pohuashanensis (Hance) Hedl.	Rosaceae	Sorbus	8.2	10.7	3.2	4.1	7.1	18.8
Betula	TCBA	4	598	´Ìé±	Kalopanax septemlobus (Thunb.) Koidz.	Araliaceae	Kalopanax	24.7	13.8	4.2	3.5	6.1	18.5
Betula	TCBA	4	599	²èÌõéÊ	Acer ginnala Maxim.	Aceraceae	Acer	10.4	6.5	3.2	4.5	6.7	17.7
Betula	TCBA	4	600	Çà–e	Picea wilsonii Mast.	Pinaceae	Picea	7.4	5.8	2	2.3	8.4	16
Betula	TCBA	4	601	Ä¾½ª×Ó	Litsea pungens Hemsl.	Lauraceae	Litsea	10	6.2	0.8	1.2	13.8	18.2
Betula	TCBA	4	602	´Ìé±	Kalopanax septemlobus (Thunb.) Koidz.	Araliaceae	Kalopanax	17.1	13	3.5	4.2	13.5	15.8
Betula	TCBA	4	603	´Ìé±	Kalopanax septemlobus (Thunb.) Koidz.	Araliaceae	Kalopanax	13.4	13.1	3.5	2.8	15.3	15.7
Betula	TCBA	4	604	Ð¡Ò¶Ñî	Populus simonii Carr.	Salicaceae	Populus	12.1	13.4	1.1	0.9	13.8	13.8
Betula	TCBA	4	605	ÇàÕ¥éÊ	Acer davidii Franch.	Aceraceae	Acer	7.5	5.8	3.2	4.5	6.8	16
Betula	TCBA	5	128	ÂíÎ²ËÉ	Pinus massoniana Lamb.	Pinaceae	Pinus	38.8	20.5	5.8	6.2	25	4.8
Betula	TCBA	5	129	ÂíÎ²ËÉ	Pinus massoniana Lamb.	Pinaceae	Pinus	11.8	10.5	2.1	1.9	21.7	5.6
Betula	TCBA	5	130	ÇàÕ¥éÊ	Acer davidii Franch.	Aceraceae	Acer	11.7	11	4.9	4.8	21.2	10.3
Betula	TCBA	5	131	¶ì¶úèÀ	Carpinus turczaninowii Hance	Betulaceae	Carpinus	12.1	11	4.1	3.7	21.2	10.8
Betula	TCBA	5	132	Ë¨Æ¤èÝ	Quercus variabilis Blume	Fagaceae	Quercus	9	7.5	4.2	3.6	22.3	10.5
Betula	TCBA	5	133	Çà–e	Picea wilsonii Mast.	Pinaceae	Picea	38.2	21	7.1	7.5	24	10
Betula	TCBA	5	134	´Ìé±	Kalopanax septemlobus (Thunb.) Koidz.	Araliaceae	Kalopanax	12.7	15.5	3.2	3.6	23.2	11.9
Betula	TCBA	5	135	Ë¨Æ¤èÝ	Quercus variabilis Blume	Fagaceae	Quercus	13.2	16	5.2	5.8	24.2	11.8
Betula	TCBA	5	136	Èñ³ÝèÝ	Quercus aliena Blume var. acutiserrata Maxim.	Fagaceae	Quercus	7.5	6.8	6.6	6.1	24.2	9.2
Betula	TCBA	5	137	Ë¨Æ¤èÝ	Quercus variabilis Blume	Fagaceae	Quercus	6.5	8.9	2.9	3.2	20	12.6
Betula	TCBA	5	138	ÍÐÒ¶Ó£ÌÒ	Cerasus stipulacea (Maxim.) Y¨¹ et Li	Rosaceae	Cerasus	26.7	15.5	10.4	9.8	16.8	9.4
Betula	TCBA	5	139	ÎåÁÑéÊ	Acer oliverianum Pax	Aceraceae	Acer	6	9.6	3.8	4	17	5.5
Betula	TCBA	5	140	»¨é±	Sorbus pohuashanensis (Hance) Hedl.	Rosaceae	Sorbus	9.5	6.9	1.8	2.1	16	5.5
Betula	TCBA	5	141	ºìèë	Betula albo-sinensis Burk.	Betulaceae	Betula	17.6	17.8	3.8	3.7	15.9	9.2
Betula	TCBA	5	142	ºìèë	Betula albo-sinensis Burk.	Betulaceae	Betula	26.4	17.3	3.8	4	15.4	9.2
Betula	TCBA	5	143	¼¦×¦éÊ	Acer palmatum Thunb.	Aceraceae	Acer	9	9.4	3.2	3.8	14.2	9.2
Betula	TCBA	5	144	Îå½Ç·ã	Acer elegantulum Fang et P. L. Chiu	Aceraceae	Acer	8.1	7.2	3.9	3.9	13.9	9.2
Betula	TCBA	5	145	Îå½Ç·ã	Acer elegantulum Fang et P. L. Chiu	Aceraceae	Acer	20.2	11.5	1.9	2.3	6.6	9.4
Betula	TCBA	5	146	»ªÉ½ËÉ	Pinus armandii Franch.	Pinaceae	Pinus	17.9	14.5	6.2	6.8	8.6	11.4
Betula	TCBA	5	147	Ä¾½ª×Ó	Litsea pungens Hemsl.	Lauraceae	Litsea	7.1	11.5	1.6	1.9	9	12.2
Betula	TCBA	5	148	»ªÉ½ËÉ	Pinus armandii Franch.	Pinaceae	Pinus	31.2	18.2	9.1	9	12.9	14
Betula	TCBA	5	149	ÎåÁÑéÊ	Acer oliverianum Pax	Aceraceae	Acer	27.8	12.8	9.8	9.7	10.4	16.8
Betula	TCBA	5	150	ÎåÁÑéÊ	Acer oliverianum Pax	Aceraceae	Acer	8	8.9	3.9	4.3	10.4	17.2
Betula	TCBA	5	151	ÇàÕ¥éÊ	Acer davidii Franch.	Aceraceae	Acer	8.5	8	3.9	4	12.4	14.2
Betula	TCBA	5	152	»ªÉ½ËÉ	Pinus armandii Franch.	Pinaceae	Pinus	9.2	13.5	3	3	11.2	18.2
Betula	TCBA	5	153	ºìèë	Betula albo-sinensis Burk.	Betulaceae	Betula	29.4	17.1	6.2	6.6	10.8	18.5
Betula	TCBA	5	154	Ë¨Æ¤èÝ	Quercus variabilis Blume	Fagaceae	Quercus	7.4	9.4	0.8	0.7	12.4	19.8
Betula	TCBA	5	155	»ªÉ½ËÉ	Pinus armandii Franch.	Pinaceae	Pinus	15.5	12.8	3.1	2.9	11.6	21
Betula	TCBA	5	156	ÎåÁÑéÊ	Acer oliverianum Pax	Aceraceae	Acer	10.4	13	3.1	3	8	21
Betula	TCBA	5	157	ÂíÎ²ËÉ	Pinus massoniana Lamb.	Pinaceae	Pinus	13.9	11.8	3.1	3.2	9.8	21.8
Betula	TCBA	5	158	ÂíÎ²ËÉ	Pinus massoniana Lamb.	Pinaceae	Pinus	13.6	14	3.8	4.1	9	23.8
Betula	TCBA	5	159	¶ì¶úèÀ	Carpinus turczaninowii Hance	Betulaceae	Carpinus	12.9	15.2	3.2	3.6	5.8	22.6
Betula	TCBA	5	160	ÂíÎ²ËÉ	Pinus massoniana Lamb.	Pinaceae	Pinus	16.9	15.5	5.3	4.9	9.5	23
Betula	TCBA	5	161	ÎåÁÑéÊ	Acer oliverianum Pax	Aceraceae	Acer	12.7	14.2	3.9	3.9	14.6	24.4
Betula	TCBA	5	162	¶ì¶úèÀ	Carpinus turczaninowii Hance	Betulaceae	Carpinus	11.3	15.4	3.2	3.6	15	23.3
Betula	TCBA	5	163	»ª±±ÂäÒ¶ËÉ	Larix principis-rupprechtii Mayr.	Pinaceae	Larix	8.4	7.5	4.2	3.7	16	23.4
Betula	TCBA	5	164	ÇàÕ¥éÊ	Acer davidii Franch.	Aceraceae	Acer	6.6	9.4	4.4	5.2	16.5	24
Betula	TCBA	5	165	ÇàÕ¥éÊ	Acer davidii Franch.	Aceraceae	Acer	6.3	9.5	4.7	4.7	16.6	24.5
Betula	TCBA	5	166	Ë¨Æ¤èÝ	Quercus variabilis Blume	Fagaceae	Quercus	8.5	9.3	1.3	1.4	18.8	21
Betula	TCBA	5	167	Ë¨Æ¤èÝ	Quercus variabilis Blume	Fagaceae	Quercus	17	13	3.2	3.8	19.2	21.2
Betula	TCBA	5	168	ÂíÎ²ËÉ	Pinus massoniana Lamb.	Pinaceae	Pinus	20.3	14	4.1	4.1	23.8	21.8
Betula	TCBA	5	169	Ë¨Æ¤èÝ	Quercus variabilis Blume	Fagaceae	Quercus	10.8	12.5	3.2	3.6	23.3	24.4
Betula	TCBA	5	170	´Ìé±	Kalopanax septemlobus (Thunb.) Koidz.	Araliaceae	Kalopanax	9.9	16.6	1	1	24	21.9
Betula	TCBA	5	171	»¨é±	Sorbus pohuashanensis (Hance) Hedl.	Rosaceae	Sorbus	8.7	8.5	0.7	0.7	24.4	21
Betula	TCBA	5	172	»¨é±	Sorbus pohuashanensis (Hance) Hedl.	Rosaceae	Sorbus	16.4	14.6	4.5	5.6	24.8	21
Betula	TCBA	5	173	»¨é±	Sorbus pohuashanensis (Hance) Hedl.	Rosaceae	Sorbus	15	14.7	4.4	4.8	24.8	19.8
Betula	TCBA	5	174	»ªÉ½ËÉ	Pinus armandii Franch.	Pinaceae	Pinus	32.8	14.2	7.2	7.6	24.8	18.8
Betula	TCBA	5	175	»¨é±	Sorbus pohuashanensis (Hance) Hedl.	Rosaceae	Sorbus	22.2	15.5	7.2	7.8	19.2	18.4
Betula	TCBA	5	176	»¨é±	Sorbus pohuashanensis (Hance) Hedl.	Rosaceae	Sorbus	8.8	10.4	1.7	1.5	19.2	18
Betula	TCBA	5	177	»ªÉ½ËÉ	Pinus armandii Franch.	Pinaceae	Pinus	21.4	12	6.9	7	19.2	16
Betula	TCBA	5	178	ÎåÁÑéÊ	Acer oliverianum Pax	Aceraceae	Acer	25.2	11	7.4	7.7	18	17.6
Betula	TCBA	5	179	ÂíÎ²ËÉ	Pinus massoniana Lamb.	Pinaceae	Pinus	16.3	12.5	5.2	5.9	17.9	19.2
Betula	TCBA	5	180	ÎåÁÑéÊ	Acer oliverianum Pax	Aceraceae	Acer	8.2	8.5	3.9	3.9	24.8	14.8
Betula	TCBA	5	181	²èÌõéÊ	Acer ginnala Maxim.	Aceraceae	Acer	16.5	8.6	6.9	6.9	15.4	16
Betula	TCBA	5	182	ÂíÎ²ËÉ	Pinus massoniana Lamb.	Pinaceae	Pinus	16	9.3	4.3	4.9	14.2	25.4
Betula	TCBA	5	183	ÂíÎ²ËÉ	Pinus massoniana Lamb.	Pinaceae	Pinus	10.3	6.8	1.4	1.5	18.4	13.2
Betula	TCBA	5	184	Ä¾½ª×Ó	Litsea pungens Hemsl.	Lauraceae	Litsea	8.7	4.6	6.9	6.4	13.2	13.4
Betula	TCBA	5	185	Ë¨Æ¤èÝ	Quercus variabilis Blume	Fagaceae	Quercus	10.3	7.8	1.7	2.3	22.2	13
Betula	TCBA	5	186	ÇàÕ¥éÊ	Acer davidii Franch.	Aceraceae	Acer	7.5	6.5	1.9	1.6	23.6	13.8
Betula	TCBA	5	187	Ë¨Æ¤èÝ	Quercus variabilis Blume	Fagaceae	Quercus	9.8	13.7	5.1	4.8	29.2	1.4
Betula	TCBA	5	188	Ë¨Æ¤èÝ	Quercus variabilis Blume	Fagaceae	Quercus	6.1	4.2	3.9	3.9	29.4	2
Betula	TCBA	5	189	²èÌõéÊ	Acer ginnala Maxim.	Aceraceae	Acer	12.5	8.9	4.1	4.3	16	0.6
Betula	TCBA	5	190	ºìèë	Betula albo-sinensis Burk.	Betulaceae	Betula	15.4	13.4	3.9	3.8	0.9	0.9
Betula	TCBA	5	191	»ªÉ½ËÉ	Pinus armandii Franch.	Pinaceae	Pinus	23.1	13.6	3.8	4.1	2.4	1
Betula	TCBA	5	192	ºìèë	Betula albo-sinensis Burk.	Betulaceae	Betula	18.6	16	7.4	7.2	3.2	4.8
Betula	TCBA	5	193	ÍÐÒ¶Ó£ÌÒ	Cerasus stipulacea (Maxim.) Y¨¹ et Li	Rosaceae	Cerasus	11.2	12.3	6.9	7.1	4.6	5.8
Betula	TCBA	5	194	ÍÐÒ¶Ó£ÌÒ	Cerasus stipulacea (Maxim.) Y¨¹ et Li	Rosaceae	Cerasus	15.8	13.8	6.2	6.6	3.2	6.9
Betula	TCBA	5	195	´Ìé±	Kalopanax septemlobus (Thunb.) Koidz.	Araliaceae	Kalopanax	19.8	12.8	6.2	7.2	3	8.5
Betula	TCBA	5	196	²èÌõéÊ	Acer ginnala Maxim.	Aceraceae	Acer	10.7	5.1	4.8	4.9	2.8	10
Betula	TCBA	5	197	²èÌõéÊ	Acer ginnala Maxim.	Aceraceae	Acer	6.5	4.9	4.2	4	2.6	11
Betula	TCBA	5	198	²èÌõéÊ	Acer ginnala Maxim.	Aceraceae	Acer	23.1	15.1	4.5	5.3	0.9	10.4
Betula	TCBA	5	199	»¨é±	Sorbus pohuashanensis (Hance) Hedl.	Rosaceae	Sorbus	32.3	16	9.7	9.4	2.1	15.6
Betula	TCBA	5	200	Ë¨Æ¤èÝ	Quercus variabilis Blume	Fagaceae	Quercus	8.4	11.7	2.2	2	3.9	21
Betula	TCBA	5	201	Ë¨Æ¤èÝ	Quercus variabilis Blume	Fagaceae	Quercus	6.2	9.8	3.2	4.3	2.6	25
Betula	TCBA	5	202	Ë¨Æ¤èÝ	Quercus variabilis Blume	Fagaceae	Quercus	14.6	14.5	7.5	7.9	4.2	25
Betula	TCBA	5	203	»ªÉ½ËÉ	Pinus armandii Franch.	Pinaceae	Pinus	8.6	7.1	3	4.1	3.6	25
Betula	TCBA	5	204	²èÌõéÊ	Acer ginnala Maxim.	Aceraceae	Acer	8.3	9	6.5	5.8	1.9	24.6
Betula	TCBA	5	205	Ë¨Æ¤èÝ	Quercus variabilis Blume	Fagaceae	Quercus	19.2	15.3	3.8	4	1	24.9
Betula	TCBA	5	206	ÎåÁÑéÊ	Acer oliverianum Pax	Aceraceae	Acer	10.8	10.7	3.8	4.1	2.9	26.8
Betula	TCBA	5	207	ÎåÁÑéÊ	Acer oliverianum Pax	Aceraceae	Acer	13.5	10.4	4.2	4.4	4	28
Betula	TCBA	5	208	ÎåÁÑéÊ	Acer oliverianum Pax	Aceraceae	Acer	8.5	6.5	5.2	5	4.4	8.4
Betula	TCBA	5	209	¶ì¶úèÀ	Carpinus turczaninowii Hance	Betulaceae	Carpinus	9.2	8.9	4.1	4.5	7	25.9
Betula	TCBA	5	210	ÇàÕ¥éÊ	Acer davidii Franch.	Aceraceae	Acer	5.9	8.9	3.8	3.6	8.8	29.2
Betula	TCBA	5	211	ÇàÕ¥éÊ	Acer davidii Franch.	Aceraceae	Acer	6.8	8.7	4.8	5.1	8	25.2
Betula	TCBA	5	212	ÇàÕ¥éÊ	Acer davidii Franch.	Aceraceae	Acer	6.2	6	3.2	4	10	27.5
Betula	TCBA	5	213	´Ìé±	Kalopanax septemlobus (Thunb.) Koidz.	Araliaceae	Kalopanax	22.4	16.5	4.5	5.8	10.6	29.6
Betula	TCBA	5	214	ÆáÊ÷	Toxicodendron vernicifluum (Stokes) F. A. Barkl.	Anacardiaceae	Toxicodendron	11	13.4	4.2	4.9	13.4	28.2
Betula	TCBA	5	215	Ë¨Æ¤èÝ	Quercus variabilis Blume	Fagaceae	Quercus	11.4	14.1	1.1	1.3	13.9	29
Betula	TCBA	5	216	ÇàÕ¥éÊ	Acer davidii Franch.	Aceraceae	Acer	10.3	8.4	5.2	5.6	19.5	26
Betula	TCBA	5	217	ÇàÕ¥éÊ	Acer davidii Franch.	Aceraceae	Acer	11.4	7.5	4.9	5.1	21.6	28.8
Betula	TCBA	5	218	ÇàÕ¥éÊ	Acer davidii Franch.	Aceraceae	Acer	9.1	8	3.1	3.6	22.2	28.6
Betula	TCBA	5	219	ÌúÉ¼	Tsuga chinensis (Franch.) Pritz.	Pinaceae	Tsuga	9.5	4	5.1	5.7	24.4	29.6
Betula	TCBA	5	220	Ë¨Æ¤èÝ	Quercus variabilis Blume	Fagaceae	Quercus	12.2	9.5	2.8	3	24	27
Betula	TCBA	5	221	ÌúÉ¼	Tsuga chinensis (Franch.) Pritz.	Pinaceae	Tsuga	14.3	7.6	4.1	3.9	24.9	25.8
Betula	TCBA	5	222	¼¦×¦éÊ	Acer palmatum Thunb.	Aceraceae	Acer	11.8	7.8	5.2	5.8	27.9	28
Betula	TCBA	5	223	»¨é±	Sorbus pohuashanensis (Hance) Hedl.	Rosaceae	Sorbus	9.9	9.6	3.2	3.6	29.2	26.8
Betula	TCBA	5	224	ÎåÁÑéÊ	Acer oliverianum Pax	Aceraceae	Acer	5.2	4	1.7	1.8	28.2	24
Betula	TCBA	5	225	´Ìé±	Kalopanax septemlobus (Thunb.) Koidz.	Araliaceae	Kalopanax	19.1	11.8	6.1	6	28.6	24.8
Betula	TCBA	5	226	´Ìé±	Kalopanax septemlobus (Thunb.) Koidz.	Araliaceae	Kalopanax	11.5	12.8	3.9	3.8	28.9	24
Betula	TCBA	5	227	ÇàÕ¥éÊ	Acer davidii Franch.	Aceraceae	Acer	10.7	12.5	4.3	4.2	26.4	24
Betula	TCBA	5	228	»ªÉ½ËÉ	Pinus armandii Franch.	Pinaceae	Pinus	15.6	14	4.8	4.9	26.2	23
Betula	TCBA	5	229	´Ìé±	Kalopanax septemlobus (Thunb.) Koidz.	Araliaceae	Kalopanax	11.8	11.8	1.9	2	28.4	22
Betula	TCBA	5	230	Èñ³ÝèÝ	Quercus aliena Blume var. acutiserrata Maxim.	Fagaceae	Quercus	7.5	7.2	5.1	5.7	28.4	21.6
Betula	TCBA	5	231	ÆáÊ÷	Toxicodendron vernicifluum (Stokes) F. A. Barkl.	Anacardiaceae	Toxicodendron	12.6	13.2	3	3	29.6	19.2
Betula	TCBA	5	232	»ªÉ½ËÉ	Pinus armandii Franch.	Pinaceae	Pinus	12.7	10.8	4.4	4.3	27.1	19
Betula	TCBA	5	233	»ªÉ½ËÉ	Pinus armandii Franch.	Pinaceae	Pinus	16.6	13	3.2	3.3	26.4	23
Betula	TCBA	5	234	»ªÉ½ËÉ	Pinus armandii Franch.	Pinaceae	Pinus	12.2	12.8	3.9	3.9	26	16.8
Betula	TCBA	5	235	ÇàÕ¥éÊ	Acer davidii Franch.	Aceraceae	Acer	6.5	9.6	4.1	4.2	26.4	15.4
Betula	TCBA	5	236	ÇàÕ¥éÊ	Acer davidii Franch.	Aceraceae	Acer	12.2	10.4	2.2	2	26	15.4
Betula	TCBA	5	237	ÇàÕ¥éÊ	Acer davidii Franch.	Aceraceae	Acer	13	12.5	4.4	4.8	23.2	12.2
Betula	TCBA	5	238	ÇàÕ¥éÊ	Acer davidii Franch.	Aceraceae	Acer	7	9.5	3.2	3.6	25.2	12.6
Betula	TCBA	5	239	»ªÉ½ËÉ	Pinus armandii Franch.	Pinaceae	Pinus	8.2	5.8	1.9	1.8	25.5	9.1
Betula	TCBA	5	240	ÇàÕ¥éÊ	Acer davidii Franch.	Aceraceae	Acer	9.2	8.5	4.3	4.7	28.8	7.5
Betula	TCBA	5	241	ÌúÉ¼	Tsuga chinensis (Franch.) Pritz.	Pinaceae	Tsuga	7.7	5.2	1.7	1.9	26.8	4.6
Betula	TCBA	5	242	»¨é±	Sorbus pohuashanensis (Hance) Hedl.	Rosaceae	Sorbus	36.8	11.5	9.8	9.4	26	1
Betula	TCBA	5	243	»¨é±	Sorbus pohuashanensis (Hance) Hedl.	Rosaceae	Sorbus	10.8	6.9	6.2	6.9	25.6	1.4
Betula	TCBA	5	244	ÍÐÒ¶Ó£ÌÒ	Cerasus stipulacea (Maxim.) Y¨¹ et Li	Rosaceae	Cerasus	7.6	8.1	2.9	3.4	24	1.2
Betula	TCBA	5	245	ÌúÉ¼	Tsuga chinensis (Franch.) Pritz.	Pinaceae	Tsuga	10.6	4.8	3.2	3.6	21.8	1.6
Betula	TCBA	5	246	»¨é±	Sorbus pohuashanensis (Hance) Hedl.	Rosaceae	Sorbus	11.3	10.5	4.4	4.6	20.6	3
Betula	TCBA	5	247	»¨é±	Sorbus pohuashanensis (Hance) Hedl.	Rosaceae	Sorbus	20.3	13.4	6.7	7.1	20.6	3.4
Betula	TCBA	5	248	»¨é±	Sorbus pohuashanensis (Hance) Hedl.	Rosaceae	Sorbus	14.3	11	7.6	7.8	20.2	0.2
Betula	TCBA	5	249	ÇàÕ¥éÊ	Acer davidii Franch.	Aceraceae	Acer	18.7	12.6	6.9	6.9	15.6	3.8
Betula	TCBA	5	250	ÇàÕ¥éÊ	Acer davidii Franch.	Aceraceae	Acer	12.1	11.8	3.1	3.1	24.8	0.6
Betula	TCBA	5	251	Ä¾½ª×Ó	Litsea pungens Hemsl.	Lauraceae	Litsea	7.2	8.8	3.2	3.6	9.6	2.6
Betula	TCBA	5	252	Ä¾½ª×Ó	Litsea pungens Hemsl.	Lauraceae	Litsea	5.4	7.5	1.8	2	9.2	2.2
Betula	TCBA	5	253	Ä¾½ª×Ó	Litsea pungens Hemsl.	Lauraceae	Litsea	6.5	7.3	2	2.1	9.2	3
Betula	PABA	1	1	ºìèë	Betula albo-sinensis Burk.	Betulaceae	Betula	25.3	13.3	4.1	4	1.7	27.5
Betula	PABA	1	2	»ªÉ½ËÉ	Pinus armandii Franch.	Pinaceae	Pinus	13.9	7.1	1.4	1.9	2.7	27.2
Betula	PABA	1	3	ÌúÉ¼	Tsuga chinensis (Franch.) Pritz.	Pinaceae	Tsuga	20.6	7.8	4.4	4.7	0.7	25.7
Betula	PABA	1	4	ÌúÉ¼	Tsuga chinensis (Franch.) Pritz.	Pinaceae	Tsuga	34.7	9.5	5.2	5.6	0.6	25.6
Betula	PABA	1	5	Îå½Ç·ã	Acer elegantulum Fang et P. L. Chiu	Aceraceae	Acer	9.4	5	4.1	3.7	1.1	24.8
Betula	PABA	1	6	Ã«»¨éÊ	Acer erianthum Schwer.	Aceraceae	Acer	19.7	7.2	5.2	5.6	1.7	24.6
Betula	PABA	1	7	»¨é±	Sorbus pohuashanensis (Hance) Hedl.	Rosaceae	Sorbus	15.4	6.8	5.7	6.5	3.5	22
Betula	PABA	1	8	ÌúÉ¼	Tsuga chinensis (Franch.) Pritz.	Pinaceae	Tsuga	10.4	5.1	2.7	2.3	4.7	21.6
Betula	PABA	1	9	ÎåÁÑéÊ	Acer oliverianum Pax	Aceraceae	Acer	11.2	10.8	2	2.1	1.5	16.1
Betula	PABA	1	10	Ã«»¨éÊ	Acer erianthum Schwer.	Aceraceae	Acer	11.7	11.6	3.2	3.6	2.2	16.1
Betula	PABA	1	11	ÌúÉ¼	Tsuga chinensis (Franch.) Pritz.	Pinaceae	Tsuga	9.2	7.5	3.2	3.6	3.1	16.1
Betula	PABA	1	12	Ã«»¨éÊ	Acer erianthum Schwer.	Aceraceae	Acer	28.5	12.7	8.2	9.2	2.3	15.5
Betula	PABA	1	13	»¨é±	Sorbus pohuashanensis (Hance) Hedl.	Rosaceae	Sorbus	22.6	12.5	5.2	5.8	1.8	15.4
Betula	PABA	1	14	°ÍÉ½ÀäÉ¼	Abies fargesii Franch.	Pinaceae	Abies	16.4	8.6	5.2	5.4	3.3	10.5
Betula	PABA	1	15	°ÍÉ½ÀäÉ¼	Abies fargesii Franch.	Pinaceae	Abies	27.5	18.1	6.2	6.6	2.7	10.1
Betula	PABA	1	16	°ÍÉ½ÀäÉ¼	Abies fargesii Franch.	Pinaceae	Abies	8.6	5.5	2.7	5.1	3	8
Betula	PABA	1	17	ºìèë	Betula albo-sinensis Burk.	Betulaceae	Betula	15	10.3	5.2	5.9	3	5.4
Betula	PABA	1	18	Ã«»¨éÊ	Acer erianthum Schwer.	Aceraceae	Acer	25.6	10.8	6.7	7.4	0.6	14.8
Betula	PABA	1	19	ÆáÊ÷	Toxicodendron vernicifluum (Stokes) F. A. Barkl.	Anacardiaceae	Toxicodendron	11.2	12.8	2.2	2.4	1.5	2.6
Betula	PABA	1	20	Ë¨Æ¤èÝ	Quercus variabilis Blume	Fagaceae	Quercus	10.3	8.7	6.2	6.5	3.7	1.5
Betula	PABA	1	21	ÌúÉ¼	Tsuga chinensis (Franch.) Pritz.	Pinaceae	Tsuga	9.8	6.5	3.2	3.6	6.3	1.6
Betula	PABA	1	22	é±Ê÷	Catalpa bungei C. A. Mey	Bignoniaceae	Catalpa	12.7	5.8	4	4.9	7.5	1.9
Betula	PABA	1	23	»¨é±	Sorbus pohuashanensis (Hance) Hedl.	Rosaceae	Sorbus	11.1	6.8	4.1	4.3	9.2	2.5
Betula	PABA	1	24	Ë¨Æ¤èÝ	Quercus variabilis Blume	Fagaceae	Quercus	10.8	7.8	4.9	5.6	9.2	1.4
Betula	PABA	1	25	ÎåÁÑéÊ	Acer oliverianum Pax	Aceraceae	Acer	13.3	9.6	4.4	4.2	10.5	0.8
Betula	PABA	1	26	é±Ê÷	Catalpa bungei C. A. Mey	Bignoniaceae	Catalpa	19.3	11.3	4.4	4.4	12	4.7
Betula	PABA	1	27	ÇàÕ¥éÊ	Acer davidii Franch.	Aceraceae	Acer	8.7	8.4	3.4	3.4	13.2	3.8
Betula	PABA	1	28	ÇàÕ¥éÊ	Acer davidii Franch.	Aceraceae	Acer	9.5	8	3.1	3.9	12.8	2.7
Betula	PABA	1	29	Ã«»¨éÊ	Acer erianthum Schwer.	Aceraceae	Acer	12.8	9.3	2.2	3	12.5	1
Betula	PABA	1	30	Ã«»¨éÊ	Acer erianthum Schwer.	Aceraceae	Acer	8.5	8.6	3.1	3.1	14	1
Betula	PABA	1	31	Ã«»¨éÊ	Acer erianthum Schwer.	Aceraceae	Acer	13.2	8	2	1.9	12.1	0.9
Betula	PABA	1	32	ÇàÕ¥éÊ	Acer davidii Franch.	Aceraceae	Acer	8.9	9.1	3.9	4.3	13.5	4.4
Betula	PABA	1	33	ºìèë	Betula albo-sinensis Burk.	Betulaceae	Betula	18.5	12	4.1	5.2	15.5	6.8
Betula	PABA	1	34	ÌúÉ¼	Tsuga chinensis (Franch.) Pritz.	Pinaceae	Tsuga	15.7	7.2	5.2	5.6	15.5	2.3
Betula	PABA	1	35	Ë¨Æ¤èÝ	Quercus variabilis Blume	Fagaceae	Quercus	8.9	6.8	5.2	5.8	15.6	1
Betula	PABA	1	36	Ë¨Æ¤èÝ	Quercus variabilis Blume	Fagaceae	Quercus	9.4	7	3.5	3.3	16	1
Betula	PABA	1	37	ÇàÕ¥éÊ	Acer davidii Franch.	Aceraceae	Acer	12.5	8.5	4.3	5.1	20.5	4.2
Betula	PABA	1	38	ÆáÊ÷	Toxicodendron vernicifluum (Stokes) F. A. Barkl.	Anacardiaceae	Toxicodendron	28.2	13.8	6.2	7.2	22.9	2.1
Betula	PABA	1	39	ÌúÉ¼	Tsuga chinensis (Franch.) Pritz.	Pinaceae	Tsuga	10	5.5	4.1	5.2	23.6	3.3
Betula	PABA	1	40	»ªÉ½ËÉ	Pinus armandii Franch.	Pinaceae	Pinus	42	18.7	6.2	7.2	27.9	1.8
Betula	PABA	1	41	ÌúÉ¼	Tsuga chinensis (Franch.) Pritz.	Pinaceae	Tsuga	10.5	4.1	4.3	4.9	26.3	3.4
Betula	PABA	1	42	ÌúÉ¼	Tsuga chinensis (Franch.) Pritz.	Pinaceae	Tsuga	11.2	5.3	4.3	5.4	27.6	4.5
Betula	PABA	1	43	é±Ê÷	Catalpa bungei C. A. Mey	Bignoniaceae	Catalpa	10.9	12.4	1.2	1.1	29.4	6.9
Betula	PABA	1	44	ÌúÉ¼	Tsuga chinensis (Franch.) Pritz.	Pinaceae	Tsuga	10.7	8.6	6.4	6.7	28.4	7.8
Betula	PABA	1	45	ÌúÉ¼	Tsuga chinensis (Franch.) Pritz.	Pinaceae	Tsuga	15.4	8.5	6.2	6.6	28.5	8.9
Betula	PABA	1	46	ÌúÉ¼	Tsuga chinensis (Franch.) Pritz.	Pinaceae	Tsuga	12.7	8.6	6.2	6.5	28.9	8.9
Betula	PABA	1	47	Ë¨Æ¤èÝ	Quercus variabilis Blume	Fagaceae	Quercus	7.6	6.5	0.9	0.7	27.7	9
Betula	PABA	1	48	¸ßÉ½Áø	Salix cupularis Rehd.	Salicaceae	Salix	9.1	6.3	1.2	1.6	26.7	8.7
Betula	PABA	1	49	ÇàÕ¥éÊ	Acer davidii Franch.	Aceraceae	Acer	27.7	18	9.2	9.6	28.7	11
Betula	PABA	1	50	ÌúÉ¼	Tsuga chinensis (Franch.) Pritz.	Pinaceae	Tsuga	24.2	9.8	4.2	3.9	25.9	11
Betula	PABA	1	51	ÆáÊ÷	Toxicodendron vernicifluum (Stokes) F. A. Barkl.	Anacardiaceae	Toxicodendron	17	18.3	4.8	4.2	25.5	18.2
Betula	PABA	1	52	Ð¡Ò¶Ñî	Populus simonii Carr.	Salicaceae	Populus	10.3	14	4.4	4.6	29.5	18.9
Betula	PABA	1	53	ÇàÕ¥éÊ	Acer davidii Franch.	Aceraceae	Acer	7.8	6	4.1	3.8	29.4	10.3
Betula	PABA	1	54	ÇàÕ¥éÊ	Acer davidii Franch.	Aceraceae	Acer	10.1	9.4	4.1	5.1	29.5	21.8
Betula	PABA	1	55	Ð¡Ò¶Ñî	Populus simonii Carr.	Salicaceae	Populus	10.6	13.8	3.9	4.9	27.6	21.7
Betula	PABA	1	56	Ð¡Ò¶Ñî	Populus simonii Carr.	Salicaceae	Populus	11.6	14.3	4.4	4.6	29	24
Betula	PABA	1	57	»ªÉ½ËÉ	Pinus armandii Franch.	Pinaceae	Pinus	14.1	7.5	5.2	5.6	27.5	25
Betula	PABA	1	58	é±Ê÷	Catalpa bungei C. A. Mey	Bignoniaceae	Catalpa	14.1	12.7	5.1	5.4	23.9	24.9
Betula	PABA	1	59	é±Ê÷	Catalpa bungei C. A. Mey	Bignoniaceae	Catalpa	17.8	12.8	6.2	7.1	23.7	25.4
Betula	PABA	1	60	ºìèë	Betula albo-sinensis Burk.	Betulaceae	Betula	9	9.3	5.2	6.7	23.5	26.1
Betula	PABA	1	61	ÍÐÒ¶Ó£ÌÒ	Cerasus stipulacea (Maxim.) Y¨¹ et Li	Rosaceae	Cerasus	13.1	7.8	4.9	5.8	19.9	25.3
Betula	PABA	1	62	ÍÐÒ¶Ó£ÌÒ	Cerasus stipulacea (Maxim.) Y¨¹ et Li	Rosaceae	Cerasus	9	6.5	1.9	2.1	19.8	26
Betula	PABA	1	63	ÍÐÒ¶Ó£ÌÒ	Cerasus stipulacea (Maxim.) Y¨¹ et Li	Rosaceae	Cerasus	19.5	7.1	2.2	2.8	19.1	25.4
Betula	PABA	1	64	Ä¾½ª×Ó	Litsea pungens Hemsl.	Lauraceae	Litsea	7.9	5.4	3.7	4.2	15.9	28.1
Betula	PABA	1	65	Ä¾½ª×Ó	Litsea pungens Hemsl.	Lauraceae	Litsea	9.9	6.5	4.1	4.2	15.4	28.1
Betula	PABA	1	66	Ä¾½ª×Ó	Litsea pungens Hemsl.	Lauraceae	Litsea	8.1	6.8	4.3	4.9	15.5	28.7
Betula	PABA	1	67	Ä¾½ª×Ó	Litsea pungens Hemsl.	Lauraceae	Litsea	7.2	4.3	3.2	3.6	16	28.7
Betula	PABA	1	68	ÌúÉ¼	Tsuga chinensis (Franch.) Pritz.	Pinaceae	Tsuga	9.6	5.2	4.6	4.7	14.2	26.5
Betula	PABA	1	69	°ÍÉ½ÀäÉ¼	Abies fargesii Franch.	Pinaceae	Abies	9.4	6.8	2.9	3.9	13.3	26.1
Betula	PABA	1	70	ÆáÊ÷	Toxicodendron vernicifluum (Stokes) F. A. Barkl.	Anacardiaceae	Toxicodendron	15.4	13.2	4.1	5.2	12.7	26
Betula	PABA	1	71	ÇàÕ¥éÊ	Acer davidii Franch.	Aceraceae	Acer	9	8.3	4.4	4.6	11.9	26
Betula	PABA	1	72	ÆáÊ÷	Toxicodendron vernicifluum (Stokes) F. A. Barkl.	Anacardiaceae	Toxicodendron	17.8	14.7	5.2	5.8	12.3	28.7
Betula	PABA	1	73	»ªÉ½ËÉ	Pinus armandii Franch.	Pinaceae	Pinus	19.2	12.8	4.7	4.5	10.1	27.5
Betula	PABA	1	74	ºìèë	Betula albo-sinensis Burk.	Betulaceae	Betula	25.6	17.7	7.2	7.9	8.7	26
Betula	PABA	1	75	ºìèë	Betula albo-sinensis Burk.	Betulaceae	Betula	12	12.4	3.2	4	6.1	26.4
Betula	PABA	1	76	ÌúÉ¼	Tsuga chinensis (Franch.) Pritz.	Pinaceae	Tsuga	8.5	7.1	4	4.3	5.2	25.9
Betula	PABA	1	77	ºìèë	Betula albo-sinensis Burk.	Betulaceae	Betula	17.6	13.6	4.3	4.6	8.3	24.1
Betula	PABA	1	78	»ªÉ½ËÉ	Pinus armandii Franch.	Pinaceae	Pinus	41.1	13.4	5.2	4.6	8.6	23.6
Betula	PABA	1	79	ÌúÉ¼	Tsuga chinensis (Franch.) Pritz.	Pinaceae	Tsuga	12.5	8	4.7	5.1	6.6	22.1
Betula	PABA	1	80	ÇàÕ¥éÊ	Acer davidii Franch.	Aceraceae	Acer	7.9	10.4	2.4	3.1	7.5	21.5
Betula	PABA	1	81	ºìèë	Betula albo-sinensis Burk.	Betulaceae	Betula	20.2	12.7	3.2	3.9	10.3	24.3
Betula	PABA	1	82	ÂíÎ²ËÉ	Pinus massoniana Lamb.	Pinaceae	Pinus	13.5	9.8	2.2	2.2	15.7	13.6
Betula	PABA	1	83	»¨é±	Sorbus pohuashanensis (Hance) Hedl.	Rosaceae	Sorbus	30.5	12	7.5	8.5	23.8	20.6
Betula	PABA	1	84	ÌúÉ¼	Tsuga chinensis (Franch.) Pritz.	Pinaceae	Tsuga	24.5	12.4	4.4	3.7	22.5	19.4
Betula	PABA	1	85	ÂíÎ²ËÉ	Pinus massoniana Lamb.	Pinaceae	Pinus	13.6	12.3	1.2	1.5	21.2	19.3
Betula	PABA	1	86	ÌúÉ¼	Tsuga chinensis (Franch.) Pritz.	Pinaceae	Tsuga	8.9	8.2	3.2	3	19.7	18.4
Betula	PABA	1	87	ÌúÉ¼	Tsuga chinensis (Franch.) Pritz.	Pinaceae	Tsuga	10.2	9	3.2	3.1	17.7	19.2
Betula	PABA	1	88	ÎåÁÑéÊ	Acer oliverianum Pax	Aceraceae	Acer	15.2	8.2	5.2	5.5	14.5	20
Betula	PABA	1	89	»ªÉ½ËÉ	Pinus armandii Franch.	Pinaceae	Pinus	26.2	15.8	4.6	4.7	12.7	18.4
Betula	PABA	1	90	»ªÉ½ËÉ	Pinus armandii Franch.	Pinaceae	Pinus	18.8	15.8	3.5	3.7	12.5	18.7
Betula	PABA	1	91	ÇàÕ¥éÊ	Acer davidii Franch.	Aceraceae	Acer	8.8	7.8	4.4	4.4	17.3	17.1
Betula	PABA	1	92	ÌúÉ¼	Tsuga chinensis (Franch.) Pritz.	Pinaceae	Tsuga	8.4	6.5	5.2	4.3	17.9	17.1
Betula	PABA	1	93	ÌúÉ¼	Tsuga chinensis (Franch.) Pritz.	Pinaceae	Tsuga	8.4	6.5	3.2	3.4	18.9	16.9
Betula	PABA	1	94	»ªÉ½ËÉ	Pinus armandii Franch.	Pinaceae	Pinus	30.7	17.8	5.2	5.6	18.9	14.9
Betula	PABA	1	95	ÇàÕ¥éÊ	Acer davidii Franch.	Aceraceae	Acer	8.5	10.8	2.7	2.7	20.4	16
Betula	PABA	1	96	Èñ³ÝèÝ	Quercus aliena Blume var. acutiserrata Maxim.	Fagaceae	Quercus	9.4	9.4	4.3	4.1	22.8	16.5
Betula	PABA	1	97	ÆáÊ÷	Toxicodendron vernicifluum (Stokes) F. A. Barkl.	Anacardiaceae	Toxicodendron	14.3	13.4	3.9	3.8	24	16.7
Betula	PABA	1	98	é±Ê÷	Catalpa bungei C. A. Mey	Bignoniaceae	Catalpa	8.2	9.2	1	1.2	23.7	14.5
Betula	PABA	1	99	é±Ê÷	Catalpa bungei C. A. Mey	Bignoniaceae	Catalpa	7.6	8.4	1.2	1.8	22.9	14.4
Betula	PABA	1	100	ÇàÕ¥éÊ	Acer davidii Franch.	Aceraceae	Acer	9.4	7.8	3.7	4.3	22.5	13.7
Betula	PABA	1	101	ÌúÉ¼	Tsuga chinensis (Franch.) Pritz.	Pinaceae	Tsuga	7	6.5	3.9	3.9	22.1	13.6
Betula	PABA	1	102	ÌúÉ¼	Tsuga chinensis (Franch.) Pritz.	Pinaceae	Tsuga	11.1	7	4.1	5.2	19.3	13.2
Betula	PABA	1	103	»ªÉ½ËÉ	Pinus armandii Franch.	Pinaceae	Pinus	32.9	18.4	6.3	6.5	18.3	12.6
Betula	PABA	1	104	ÇàÕ¥éÊ	Acer davidii Franch.	Aceraceae	Acer	8.7	7.2	4.2	3.9	17.2	12.3
Betula	PABA	1	105	ÇàÕ¥éÊ	Acer davidii Franch.	Aceraceae	Acer	8.3	4.8	4.1	5.2	21.2	11.8
Betula	PABA	1	106	¹âÆ¤èë	Betula luminifera H. Winkl.	Betulaceae	Betula	17.5	13.7	3.2	3.9	17.1	21.2
Betula	PABA	1	107	ºìèë	Betula albo-sinensis Burk.	Betulaceae	Betula	7.6	7.4	3.2	3.5	19.9	10.6
Betula	PABA	1	108	¶ì¶úèÀ	Carpinus turczaninowii Hance	Betulaceae	Carpinus	6.9	8.4	1.9	2.4	20.5	10.5
Betula	PABA	1	109	ÇàÕ¥éÊ	Acer davidii Franch.	Aceraceae	Acer	8	8	2.2	1.8	22.9	19.5
Betula	PABA	1	110	ÌúÉ¼	Tsuga chinensis (Franch.) Pritz.	Pinaceae	Tsuga	10.4	7.5	3.2	3.4	23.6	9.3
Betula	PABA	1	111	ÇàÕ¥éÊ	Acer davidii Franch.	Aceraceae	Acer	7.4	9.5	3.9	4.1	21.4	11.8
Betula	PABA	1	112	»ªÉ½ËÉ	Pinus armandii Franch.	Pinaceae	Pinus	38.5	17.5	5.2	5.6	24.3	5.9
Betula	PABA	1	113	é»×Ó	Corylus heterophylla Fisch. ex Trautv.	Betulaceae	Corylus	6.8	10.8	2.6	2.6	20.7	6
Betula	PABA	1	114	°ÍÉ½ÀäÉ¼	Abies fargesii Franch.	Pinaceae	Abies	7.1	10	3.2	3.6	15.2	6.3
Betula	PABA	1	115	ÇàÕ¥éÊ	Acer davidii Franch.	Aceraceae	Acer	7.3	7.5	3.4	4.1	13.9	6.9
Betula	PABA	1	116	»¨é±	Sorbus pohuashanensis (Hance) Hedl.	Rosaceae	Sorbus	24.8	12.8	7.2	8	13.7	8.5
Betula	PABA	1	117	ÌúÉ¼	Tsuga chinensis (Franch.) Pritz.	Pinaceae	Tsuga	11.8	7.8	5.5	5.8	13.4	10.7
Betula	PABA	1	118	ÇàÕ¥éÊ	Acer davidii Franch.	Aceraceae	Acer	7	6.5	1.5	1.8	11.5	8.6
Betula	PABA	1	119	é»×Ó	Corylus heterophylla Fisch. ex Trautv.	Betulaceae	Corylus	8.8	14.7	5.2	5.4	8.5	9
Betula	PABA	1	120	ºìèë	Betula albo-sinensis Burk.	Betulaceae	Betula	25.1	15.5	6.2	6.4	7.1	7.7
Betula	PABA	1	121	ºìèë	Betula albo-sinensis Burk.	Betulaceae	Betula	23.6	15.6	5.2	5.6	5.7	9.3
Betula	PABA	1	122	ÌúÉ¼	Tsuga chinensis (Franch.) Pritz.	Pinaceae	Tsuga	13.6	8	4.3	4.6	5.7	12.1
Betula	PABA	1	123	°Ë½Ç·ã	Alangium chinense (Lour.) Harms	Alangiaceae	Alangium	11.2	10.5	3.7	4.1	8.5	12.5
Betula	PABA	1	124	ÌúÉ¼	Tsuga chinensis (Franch.) Pritz.	Pinaceae	Tsuga	7.4	6.7	3.2	4	10.1	11.6
Betula	PABA	1	125	Ã«»¨éÊ	Acer erianthum Schwer.	Aceraceae	Acer	10.5	10.3	4.1	3.7	11.1	14.5
Betula	PABA	1	126	Ã«»¨éÊ	Acer erianthum Schwer.	Aceraceae	Acer	8.8	10.5	4.4	3.6	11.5	14.5
Betula	PABA	1	127	ÇàÕ¥éÊ	Acer davidii Franch.	Aceraceae	Acer	18	12.7	4.9	5.9	11.1	14.9
Betula	PABA	1	128	Îå½Ç·ã	Acer elegantulum Fang et P. L. Chiu	Aceraceae	Acer	8.7	10.4	2.2	1.9	10.5	14.9
Betula	PABA	1	129	ÌúÉ¼	Tsuga chinensis (Franch.) Pritz.	Pinaceae	Tsuga	10.8	8.2	3.2	3.6	14	13.7
Betula	PABA	1	130	é±Ê÷	Catalpa bungei C. A. Mey	Bignoniaceae	Catalpa	18.2	11.4	3.1	3.4	13.3	15.6
Betula	PABA	1	131	Îå½Ç·ã	Acer elegantulum Fang et P. L. Chiu	Aceraceae	Acer	8.8	7.2	2.1	1.8	6.6	15.1
Betula	PABA	1	132	ÌúÉ¼	Tsuga chinensis (Franch.) Pritz.	Pinaceae	Tsuga	9.8	7.4	4.4	4.2	6.8	17.1
Betula	PABA	1	133	ÌúÉ¼	Tsuga chinensis (Franch.) Pritz.	Pinaceae	Tsuga	21.1	11.8	4.1	4.9	8.4	17.1
Betula	PABA	1	134	ÇàÕ¥éÊ	Acer davidii Franch.	Aceraceae	Acer	13.3	11.5	3.2	3.6	9.3	17.7
Betula	PABA	1	135	ÌúÉ¼	Tsuga chinensis (Franch.) Pritz.	Pinaceae	Tsuga	7.6	7.8	3.2	2.7	7.6	18.3
Betula	PABA	1	136	ÌúÉ¼	Tsuga chinensis (Franch.) Pritz.	Pinaceae	Tsuga	13.5	10.4	4.4	3.7	6.3	17.9
Betula	PABA	1	137	ÌúÉ¼	Tsuga chinensis (Franch.) Pritz.	Pinaceae	Tsuga	10.3	8.4	4.1	4.3	6.2	18.9
Betula	PABA	1	138	ÇàÕ¥éÊ	Acer davidii Franch.	Aceraceae	Acer	6.6	7.5	0.6	0.8	8.5	20.1
Betula	PABA	1	139	ÌúÉ¼	Tsuga chinensis (Franch.) Pritz.	Pinaceae	Tsuga	8.1	4.8	2.2	1.2	10.3	21.1
Betula	PABA	1	140	ÌúÉ¼	Tsuga chinensis (Franch.) Pritz.	Pinaceae	Tsuga	7.2	4.4	3.2	3.6	9.5	21.8
Betula	PABA	2	141	»¨é±	Sorbus pohuashanensis (Hance) Hedl.	Rosaceae	Sorbus	36.5	12	6.5	8	0.6	29
Betula	PABA	2	142	ÆáÊ÷	Toxicodendron vernicifluum (Stokes) F. A. Barkl.	Anacardiaceae	Toxicodendron	15	10.2	2.2	2.8	2.6	29
Betula	PABA	2	143	»ªÉ½ËÉ	Pinus armandii Franch.	Pinaceae	Pinus	10.4	9.8	3.9	4.2	3	28.6
Betula	PABA	2	144	Ð¡Ò¶Ñî	Populus simonii Carr.	Salicaceae	Populus	11.5	12.4	0.6	0.9	3.4	25
Betula	PABA	2	145	ÇàÕ¥éÊ	Acer davidii Franch.	Aceraceae	Acer	9.8	11.5	2.2	2.6	5	25.8
Betula	PABA	2	146	ÇàÕ¥éÊ	Acer davidii Franch.	Aceraceae	Acer	31.3	8.4	3.2	3.8	4.3	24.6
Betula	PABA	2	147	»ªÉ½ËÉ	Pinus armandii Franch.	Pinaceae	Pinus	16.7	15.8	4.4	4.2	5.5	23.6
Betula	PABA	2	148	ÇàÕ¥éÊ	Acer davidii Franch.	Aceraceae	Acer	16.6	10.6	4.1	4.9	2.6	23
Betula	PABA	2	149	ÆáÊ÷	Toxicodendron vernicifluum (Stokes) F. A. Barkl.	Anacardiaceae	Toxicodendron	17.1	12.7	1.9	2.3	3.2	21.8
Betula	PABA	2	150	ÌúÉ¼	Tsuga chinensis (Franch.) Pritz.	Pinaceae	Tsuga	11.7	6.5	3.2	3.4	4.5	21.9
Betula	PABA	2	151	ÇàÕ¥éÊ	Acer davidii Franch.	Aceraceae	Acer	9.7	7.2	0.8	1.1	4.6	21
Betula	PABA	2	152	ÌúÉ¼	Tsuga chinensis (Franch.) Pritz.	Pinaceae	Tsuga	13.4	7	2.5	2.7	3.6	21
Betula	PABA	2	153	ÇàÕ¥éÊ	Acer davidii Franch.	Aceraceae	Acer	24.6	13.4	6.2	5.7	0.6	21
Betula	PABA	2	154	Ë¨Æ¤èÝ	Quercus variabilis Blume	Fagaceae	Quercus	7.3	7.4	1.2	1.3	0.8	20.4
Betula	PABA	2	155	ÇàÕ¥éÊ	Acer davidii Franch.	Aceraceae	Acer	20.7	12.5	4.1	5	1.6	19.6
Betula	PABA	2	156	ÌúÉ¼	Tsuga chinensis (Franch.) Pritz.	Pinaceae	Tsuga	8.7	6.4	4.1	3.7	1.4	19.2
Betula	PABA	2	157	ÌúÉ¼	Tsuga chinensis (Franch.) Pritz.	Pinaceae	Tsuga	18.1	16.2	2.8	2.7	3.2	19.4
Betula	PABA	2	158	»¨é±	Sorbus pohuashanensis (Hance) Hedl.	Rosaceae	Sorbus	7.7	9.4	1.5	1.9	3.9	19.2
Betula	PABA	2	159	»¨é±	Sorbus pohuashanensis (Hance) Hedl.	Rosaceae	Sorbus	7.5	9.5	0.8	1	4.7	18
Betula	PABA	2	160	ÌúÉ¼	Tsuga chinensis (Franch.) Pritz.	Pinaceae	Tsuga	9.7	7.8	2.2	2.1	4.7	17.4
Betula	PABA	2	161	ÌúÉ¼	Tsuga chinensis (Franch.) Pritz.	Pinaceae	Tsuga	15.3	10.5	2.3	2.3	2.6	17.4
Betula	PABA	2	162	ÌúÉ¼	Tsuga chinensis (Franch.) Pritz.	Pinaceae	Tsuga	10.3	7.4	1.3	2.3	1	16.4
Betula	PABA	2	163	ÌúÉ¼	Tsuga chinensis (Franch.) Pritz.	Pinaceae	Tsuga	8.9	10.6	1.2	1.4	2.3	15.7
Betula	PABA	2	164	ÌúÉ¼	Tsuga chinensis (Franch.) Pritz.	Pinaceae	Tsuga	12.9	8	1.5	1.7	2.9	15.8
Betula	PABA	2	165	ÌúÉ¼	Tsuga chinensis (Franch.) Pritz.	Pinaceae	Tsuga	7.1	6.5	1.1	1.1	3.5	15.8
Betula	PABA	2	166	ÌúÉ¼	Tsuga chinensis (Franch.) Pritz.	Pinaceae	Tsuga	14.2	10.8	2.1	2.1	2.1	14.9
Betula	PABA	2	167	ÌúÉ¼	Tsuga chinensis (Franch.) Pritz.	Pinaceae	Tsuga	12.8	12.1	2.9	3.4	2.5	14.8
Betula	PABA	2	168	Ð¡Ò¶Ñî	Populus simonii Carr.	Salicaceae	Populus	9.1	7.5	1	0.9	4.1	14.9
Betula	PABA	2	169	»ªÉ½ËÉ	Pinus armandii Franch.	Pinaceae	Pinus	43.7	18.5	4.9	5.1	4.6	13
Betula	PABA	2	170	ÌúÉ¼	Tsuga chinensis (Franch.) Pritz.	Pinaceae	Tsuga	7.5	5.6	1.2	1.3	4.1	11.7
Betula	PABA	2	171	ÌúÉ¼	Tsuga chinensis (Franch.) Pritz.	Pinaceae	Tsuga	8	6	2.7	2.6	2.9	10.8
Betula	PABA	2	172	ÍÐÒ¶Ó£ÌÒ	Cerasus stipulacea (Maxim.) Y¨¹ et Li	Rosaceae	Cerasus	22	12.6	5.5	6.5	2.5	10.2
Betula	PABA	2	173	ÌúÉ¼	Tsuga chinensis (Franch.) Pritz.	Pinaceae	Tsuga	12.2	7.8	5.2	4.6	3	9.5
Betula	PABA	2	174	ÌúÉ¼	Tsuga chinensis (Franch.) Pritz.	Pinaceae	Tsuga	7	6.8	1.2	1	3.1	5.1
Betula	PABA	2	175	¸ßÉ½Áø	Salix cupularis Rehd.	Salicaceae	Salix	16.1	8.2	1.4	1.7	3.7	5
Betula	PABA	2	176	¸ßÉ½Áø	Salix cupularis Rehd.	Salicaceae	Salix	9.4	10.4	1.9	1.9	4.6	2.6
Betula	PABA	2	177	ÌúÉ¼	Tsuga chinensis (Franch.) Pritz.	Pinaceae	Tsuga	10.7	8.5	2.9	3.6	6.7	1.4
Betula	PABA	2	178	ÎåÁÑéÊ	Acer oliverianum Pax	Aceraceae	Acer	8.6	6.8	1	1.2	5	0.4
Betula	PABA	2	179	ÌúÉ¼	Tsuga chinensis (Franch.) Pritz.	Pinaceae	Tsuga	15.4	7.2	5.2	5.8	8.3	2.3
Betula	PABA	2	180	¸ßÉ½Áø	Salix cupularis Rehd.	Salicaceae	Salix	12.2	5.8	2.7	3.2	9.2	2.7
Betula	PABA	2	181	¸ßÉ½Áø	Salix cupularis Rehd.	Salicaceae	Salix	11.2	5	1.1	0.9	9.5	2.6
Betula	PABA	2	182	ÍÐÒ¶Ó£ÌÒ	Cerasus stipulacea (Maxim.) Y¨¹ et Li	Rosaceae	Cerasus	16.3	7.8	5.7	6.2	10.2	3.6
Betula	PABA	2	183	ÌúÉ¼	Tsuga chinensis (Franch.) Pritz.	Pinaceae	Tsuga	7.5	6.2	2.7	2.4	11.2	4.9
Betula	PABA	2	184	ÌúÉ¼	Tsuga chinensis (Franch.) Pritz.	Pinaceae	Tsuga	14.2	11	5.2	5.8	12.2	2.4
Betula	PABA	2	185	ÌúÉ¼	Tsuga chinensis (Franch.) Pritz.	Pinaceae	Tsuga	17	12.4	4.7	4.6	11.3	2.3
Betula	PABA	2	186	¸ßÉ½Áø	Salix cupularis Rehd.	Salicaceae	Salix	9.9	10.5	2.2	2	12.5	2.9
Betula	PABA	2	187	ÌúÉ¼	Tsuga chinensis (Franch.) Pritz.	Pinaceae	Tsuga	11.3	7.2	4.8	4.1	14.4	2.7
Betula	PABA	2	188	¹âÆ¤èë	Betula luminifera H. Winkl.	Betulaceae	Betula	19.1	13.8	5.2	5.5	16.2	0.4
Betula	PABA	2	189	»ªÉ½ËÉ	Pinus armandii Franch.	Pinaceae	Pinus	33.7	18.9	6.2	7	17	2.8
Betula	PABA	2	190	ÂíÎ²ËÉ	Pinus massoniana Lamb.	Pinaceae	Pinus	28.4	15.8	5.1	5.5	17.6	0.2
Betula	PABA	2	191	»ªÉ½ËÉ	Pinus armandii Franch.	Pinaceae	Pinus	11.9	8	4.1	5.1	19	0.4
Betula	PABA	2	192	é±Ê÷	Catalpa bungei C. A. Mey	Bignoniaceae	Catalpa	14.6	12.8	4.1	5.2	27.4	0.8
Betula	PABA	2	193	ÂíÎ²ËÉ	Pinus massoniana Lamb.	Pinaceae	Pinus	24.5	17.1	6.2	6.6	27	3.4
Betula	PABA	2	194	ÂíÎ²ËÉ	Pinus massoniana Lamb.	Pinaceae	Pinus	21.1	14.8	4.1	4.8	25.8	3.8
Betula	PABA	2	195	ÎåÁÑéÊ	Acer oliverianum Pax	Aceraceae	Acer	29	17.8	6.1	7	25.2	4.8
Betula	PABA	2	196	é»×Ó	Corylus heterophylla Fisch. ex Trautv.	Betulaceae	Corylus	9.2	7.2	1.5	1.8	28.8	4.2
Betula	PABA	2	197	ºìèë	Betula albo-sinensis Burk.	Betulaceae	Betula	7.5	13.5	5.5	5.8	29.5	4.3
Betula	PABA	2	198	»ªÉ½ËÉ	Pinus armandii Franch.	Pinaceae	Pinus	8.4	8	3.9	3.9	29.4	5.8
Betula	PABA	2	199	Ð¡Ò¶Ñî	Populus simonii Carr.	Salicaceae	Populus	11.4	8.5	2.2	2.3	27.6	5.2
Betula	PABA	2	200	¸ßÉ½Áø	Salix cupularis Rehd.	Salicaceae	Salix	8.3	9	1.4	1.3	25.8	6.6
Betula	PABA	2	201	»¨é±	Sorbus pohuashanensis (Hance) Hedl.	Rosaceae	Sorbus	14.2	7.6	1.6	1.9	25.9	7.7
Betula	PABA	2	202	»ªÉ½ËÉ	Pinus armandii Franch.	Pinaceae	Pinus	34.3	15.5	5.2	6	25.3	8.1
Betula	PABA	2	203	ÌúÉ¼	Tsuga chinensis (Franch.) Pritz.	Pinaceae	Tsuga	10.6	3.8	2.3	2.2	26.7	10
Betula	PABA	2	204	ÆáÊ÷	Toxicodendron vernicifluum (Stokes) F. A. Barkl.	Anacardiaceae	Toxicodendron	21.3	14.7	2.3	2.3	29.4	10.1
Betula	PABA	2	205	»ªÉ½ËÉ	Pinus armandii Franch.	Pinaceae	Pinus	16.1	10.2	2.2	2.2	29.5	13
Betula	PABA	2	206	´Ìé±	Kalopanax septemlobus (Thunb.) Koidz.	Araliaceae	Kalopanax	18.3	14.3	4.1	5.2	25.7	13.3
Betula	PABA	2	207	»¨é±	Sorbus pohuashanensis (Hance) Hedl.	Rosaceae	Sorbus	9.3	8.4	1.7	1.6	28.1	15.3
Betula	PABA	2	208	»¨é±	Sorbus pohuashanensis (Hance) Hedl.	Rosaceae	Sorbus	8.2	6.8	3.9	4	29.4	14.8
Betula	PABA	2	209	ÂíÎ²ËÉ	Pinus massoniana Lamb.	Pinaceae	Pinus	27.7	13	2.2	2.5	27.4	15.3
Betula	PABA	2	210	»¨é±	Sorbus pohuashanensis (Hance) Hedl.	Rosaceae	Sorbus	10.2	7.6	1	1.2	28	16.3
Betula	PABA	2	211	Îå½Ç·ã	Acer elegantulum Fang et P. L. Chiu	Aceraceae	Acer	9	8.3	4.2	4.3	29.5	16
Betula	PABA	2	212	ÇàÕ¥éÊ	Acer davidii Franch.	Aceraceae	Acer	7.7	9.4	5.2	6	27.9	19
Betula	PABA	2	213	ÇàÕ¥éÊ	Acer davidii Franch.	Aceraceae	Acer	8.5	8.2	4.1	5.2	25.8	19
Betula	PABA	2	214	»¨é±	Sorbus pohuashanensis (Hance) Hedl.	Rosaceae	Sorbus	9.4	7.4	3	2.6	29.5	18.9
Betula	PABA	2	215	Ð¡Ò¶Ñî	Populus simonii Carr.	Salicaceae	Populus	11.9	8.9	1.7	2.2	18.9	19.7
Betula	PABA	2	216	Èñ³ÝèÝ	Quercus aliena Blume var. acutiserrata Maxim.	Fagaceae	Quercus	16.9	12.4	4	4.8	19.6	20.8
Betula	PABA	2	217	ÇàÕ¥éÊ	Acer davidii Franch.	Aceraceae	Acer	10.6	7.8	3.7	4	18.4	21.8
Betula	PABA	2	218	ÆáÊ÷	Toxicodendron vernicifluum (Stokes) F. A. Barkl.	Anacardiaceae	Toxicodendron	18.3	12.6	2.2	2.4	17.4	21.8
Betula	PABA	2	219	ÆáÊ÷	Toxicodendron vernicifluum (Stokes) F. A. Barkl.	Anacardiaceae	Toxicodendron	22	12.9	4.1	4.8	17.6	21.4
Betula	PABA	2	220	ÆáÊ÷	Toxicodendron vernicifluum (Stokes) F. A. Barkl.	Anacardiaceae	Toxicodendron	11.8	13	1	1.1	25.7	22.6
Betula	PABA	2	221	ÆáÊ÷	Toxicodendron vernicifluum (Stokes) F. A. Barkl.	Anacardiaceae	Toxicodendron	11.5	13.5	2.1	2.2	26.2	18.8
Betula	PABA	2	222	»¨é±	Sorbus pohuashanensis (Hance) Hedl.	Rosaceae	Sorbus	8.8	7.9	3	2.6	18.4	24.4
Betula	PABA	2	223	»¨é±	Sorbus pohuashanensis (Hance) Hedl.	Rosaceae	Sorbus	9.3	8.3	1.2	1.5	18.8	24.7
Betula	PABA	2	224	ºìèë	Betula albo-sinensis Burk.	Betulaceae	Betula	28.7	12.8	6.2	6.5	18.7	25.2
Betula	PABA	2	225	Èñ³ÝèÝ	Quercus aliena Blume var. acutiserrata Maxim.	Fagaceae	Quercus	15.3	9.4	3	2.4	23.3	25.4
Betula	PABA	2	226	Ð¡Ò¶Ñî	Populus simonii Carr.	Salicaceae	Populus	13.8	12.8	1.5	1.8	21.9	25.3
Betula	PABA	2	227	ÇàÕ¥éÊ	Acer davidii Franch.	Aceraceae	Acer	9.7	8.5	1.9	2.4	18.4	23.8
Betula	PABA	2	228	»ªÉ½ËÉ	Pinus armandii Franch.	Pinaceae	Pinus	19.6	13.8	4.1	4.5	18.6	26.6
Betula	PABA	2	229	Ð¡Ò¶Ñî	Populus simonii Carr.	Salicaceae	Populus	20.8	14	3.4	4.6	16.3	25.3
Betula	PABA	2	230	ÇàÕ¥éÊ	Acer davidii Franch.	Aceraceae	Acer	24.6	14.5	7.1	7.7	14.8	26.3
Betula	PABA	2	231	»ªÉ½ËÉ	Pinus armandii Franch.	Pinaceae	Pinus	16.7	11.8	3.2	2.8	14.3	26.2
Betula	PABA	2	232	ÇàÕ¥éÊ	Acer davidii Franch.	Aceraceae	Acer	11.4	9	6	4.8	14.6	27.4
Betula	PABA	2	233	ÇàÕ¥éÊ	Acer davidii Franch.	Aceraceae	Acer	7	11.5	1.9	1.6	12.5	25.4
Betula	PABA	2	234	ÇàÕ¥éÊ	Acer davidii Franch.	Aceraceae	Acer	14.2	11.8	3.9	4	12	29.6
Betula	PABA	2	235	ÌúÉ¼	Tsuga chinensis (Franch.) Pritz.	Pinaceae	Tsuga	10.8	4	3.2	2.7	11.2	27.5
Betula	PABA	2	236	ÇàÕ¥éÊ	Acer davidii Franch.	Aceraceae	Acer	13.1	11.6	4.2	3.8	10.4	27.2
Betula	PABA	2	237	Ð¡Ò¶Ñî	Populus simonii Carr.	Salicaceae	Populus	11.4	13.4	1.4	1.1	10.8	25.2
Betula	PABA	2	238	»ªÉ½ËÉ	Pinus armandii Franch.	Pinaceae	Pinus	29.3	16.2	5.2	5.7	7.2	29.3
Betula	PABA	2	239	ÇàÕ¥éÊ	Acer davidii Franch.	Aceraceae	Acer	10.7	8.2	4.7	4.9	8.4	24.6
Betula	PABA	2	240	»¨é±	Sorbus pohuashanensis (Hance) Hedl.	Rosaceae	Sorbus	12.8	10.3	4.4	5.2	9.4	23.8
Betula	PABA	2	241	Ð¡Ò¶Ñî	Populus simonii Carr.	Salicaceae	Populus	10.4	12.8	1	1.2	4.3	24.4
Betula	PABA	2	242	Ð¡Ò¶Ñî	Populus simonii Carr.	Salicaceae	Populus	14.2	14	4.3	5.2	4.7	24.8
Betula	PABA	2	243	»ªÉ½ËÉ	Pinus armandii Franch.	Pinaceae	Pinus	11.5	10.1	1.7	2.1	11.4	24
Betula	PABA	2	244	ÇàÕ¥éÊ	Acer davidii Franch.	Aceraceae	Acer	13	10.4	3.9	4.1	11.7	24.5
Betula	PABA	2	245	Ð¡Ò¶Ñî	Populus simonii Carr.	Salicaceae	Populus	10.5	13.1	1.7	1.8	9.4	24.8
Betula	PABA	2	246	Ð¡Ò¶Ñî	Populus simonii Carr.	Salicaceae	Populus	21.5	15.2	4.1	3.7	15.1	24.5
Betula	PABA	2	247	»ªÉ½ËÉ	Pinus armandii Franch.	Pinaceae	Pinus	10.5	6.8	4.4	3.8	15.9	23.2
Betula	PABA	2	248	Ð¡Ò¶Ñî	Populus simonii Carr.	Salicaceae	Populus	11.6	11.5	3	2.9	15.5	23.2
Betula	PABA	2	249	ÇàÕ¥éÊ	Acer davidii Franch.	Aceraceae	Acer	13	12.3	3.2	3.6	13	22.2
Betula	PABA	2	250	Ð¡Ò¶Ñî	Populus simonii Carr.	Salicaceae	Populus	19.1	15.8	1.8	2.4	11.6	22
Betula	PABA	2	251	»¨é±	Sorbus pohuashanensis (Hance) Hedl.	Rosaceae	Sorbus	9.7	8.5	1.7	2.2	10.5	21.1
Betula	PABA	2	252	ÌúÉ¼	Tsuga chinensis (Franch.) Pritz.	Pinaceae	Tsuga	10.2	5.8	2.2	2.2	12.6	20.2
Betula	PABA	2	253	ÌúÉ¼	Tsuga chinensis (Franch.) Pritz.	Pinaceae	Tsuga	20.6	5.8	2.1	2.4	11.3	19.9
Betula	PABA	2	254	ÆáÊ÷	Toxicodendron vernicifluum (Stokes) F. A. Barkl.	Anacardiaceae	Toxicodendron	8.2	14.2	3.2	4	11.9	18.5
Betula	PABA	2	255	ÌúÉ¼	Tsuga chinensis (Franch.) Pritz.	Pinaceae	Tsuga	9.3	5	2	2.3	11.2	18.8
Betula	PABA	2	256	»¨é±	Sorbus pohuashanensis (Hance) Hedl.	Rosaceae	Sorbus	8.3	7.8	2	1.8	8.2	19.7
Betula	PABA	2	257	ÌúÉ¼	Tsuga chinensis (Franch.) Pritz.	Pinaceae	Tsuga	14.5	4.3	2.4	2.8	8.1	17.1
Betula	PABA	2	258	»¨é±	Sorbus pohuashanensis (Hance) Hedl.	Rosaceae	Sorbus	9.4	8.4	4.3	4.7	8.6	17.1
Betula	PABA	2	259	ÌúÉ¼	Tsuga chinensis (Franch.) Pritz.	Pinaceae	Tsuga	7.9	7.5	2	2.1	6.6	16.4
Betula	PABA	2	260	ÌúÉ¼	Tsuga chinensis (Franch.) Pritz.	Pinaceae	Tsuga	12.8	6	1.3	1.5	6.5	15.2
Betula	PABA	2	261	ÌúÉ¼	Tsuga chinensis (Franch.) Pritz.	Pinaceae	Tsuga	22.3	6.2	3.2	3.6	10.8	15.4
Betula	PABA	2	262	ÂíÎ²ËÉ	Pinus massoniana Lamb.	Pinaceae	Pinus	16.1	13.5	4.2	4	14.3	15.6
Betula	PABA	2	263	ÆáÊ÷	Toxicodendron vernicifluum (Stokes) F. A. Barkl.	Anacardiaceae	Toxicodendron	30.4	13.7	4.1	4.7	14.7	15.3
Betula	PABA	2	264	»ªÉ½ËÉ	Pinus armandii Franch.	Pinaceae	Pinus	24.3	15	4.1	5.2	15.5	14.2
Betula	PABA	2	265	ÌúÉ¼	Tsuga chinensis (Franch.) Pritz.	Pinaceae	Tsuga	9.5	4.8	3.2	3.6	13.2	14
Betula	PABA	2	266	ÂíÎ²ËÉ	Pinus massoniana Lamb.	Pinaceae	Pinus	12.4	12.8	4.3	4.7	12.8	13.8
Betula	PABA	2	267	ÌúÉ¼	Tsuga chinensis (Franch.) Pritz.	Pinaceae	Tsuga	10.9	8.6	2.9	2.7	5.7	14.1
Betula	PABA	2	268	Èñ³ÝèÝ	Quercus aliena Blume var. acutiserrata Maxim.	Fagaceae	Quercus	12.3	10.8	3.8	4.7	5.5	13.8
Betula	PABA	2	269	ÌúÉ¼	Tsuga chinensis (Franch.) Pritz.	Pinaceae	Tsuga	10.7	5	2.2	2.3	7	12
Betula	PABA	2	270	ÇàÕ¥éÊ	Acer davidii Franch.	Aceraceae	Acer	9.6	11.8	3	2.8	7	10
Betula	PABA	2	271	ÌúÉ¼	Tsuga chinensis (Franch.) Pritz.	Pinaceae	Tsuga	8.8	6.5	3.2	3.6	8.2	10.1
Betula	PABA	2	272	é±Ê÷	Catalpa bungei C. A. Mey	Bignoniaceae	Catalpa	7.5	11	1.1	1	10.5	12.1
Betula	PABA	2	273	ÌúÉ¼	Tsuga chinensis (Franch.) Pritz.	Pinaceae	Tsuga	7.4	6	1.7	1.7	11.5	12.5
Betula	PABA	2	274	ÇàÕ¥éÊ	Acer davidii Franch.	Aceraceae	Acer	10.9	8.5	2.2	2	11.8	8.5
Betula	PABA	2	275	ÌúÉ¼	Tsuga chinensis (Franch.) Pritz.	Pinaceae	Tsuga	8.2	6	3.1	3.6	10.3	8.1
Betula	PABA	2	276	ÌúÉ¼	Tsuga chinensis (Franch.) Pritz.	Pinaceae	Tsuga	21.2	13.7	5.2	5.6	8.3	7.5
Betula	PABA	2	277	ÌúÉ¼	Tsuga chinensis (Franch.) Pritz.	Pinaceae	Tsuga	12.7	6.2	3.2	3.8	6.2	7.1
Betula	PABA	2	278	ÇàÕ¥éÊ	Acer davidii Franch.	Aceraceae	Acer	7.7	7	1.7	1.9	14.1	7.7
Betula	PABA	2	279	ÌúÉ¼	Tsuga chinensis (Franch.) Pritz.	Pinaceae	Tsuga	13.5	8.5	3.2	3.6	14.7	8.9
Betula	PABA	2	280	ÌúÉ¼	Tsuga chinensis (Franch.) Pritz.	Pinaceae	Tsuga	10.5	8.4	1	2.1	15.5	9.1
Betula	PABA	2	281	ÇàÕ¥éÊ	Acer davidii Franch.	Aceraceae	Acer	14.9	10.5	4	4.1	16.5	9.2
Betula	PABA	2	282	ÇàÕ¥éÊ	Acer davidii Franch.	Aceraceae	Acer	11	10.8	3.6	3.7	16.5	11.5
Betula	PABA	2	283	ÌúÉ¼	Tsuga chinensis (Franch.) Pritz.	Pinaceae	Tsuga	17.5	11.2	2.8	3.1	16.9	7.1
Betula	PABA	2	284	ÌúÉ¼	Tsuga chinensis (Franch.) Pritz.	Pinaceae	Tsuga	13.5	9.5	3.2	2.9	19	8
Betula	PABA	2	285	ÌúÉ¼	Tsuga chinensis (Franch.) Pritz.	Pinaceae	Tsuga	37.9	13.7	5.3	5.8	20.1	5.7
Betula	PABA	2	286	¸ßÉ½Áø	Salix cupularis Rehd.	Salicaceae	Salix	25.4	15.1	5.3	5.7	22.5	5.7
Betula	PABA	2	287	ÌúÉ¼	Tsuga chinensis (Franch.) Pritz.	Pinaceae	Tsuga	15.7	10.6	4.4	4.6	21.8	7.5
Betula	PABA	2	288	é»×Ó	Corylus heterophylla Fisch. ex Trautv.	Betulaceae	Corylus	12.3	8.7	4.1	3.7	23.8	6.2
Betula	PABA	2	289	»ªÉ½ËÉ	Pinus armandii Franch.	Pinaceae	Pinus	30.6	16	5.2	5.6	23.4	7.9
Betula	PABA	2	290	ÌúÉ¼	Tsuga chinensis (Franch.) Pritz.	Pinaceae	Tsuga	10.8	6.2	5.2	5.6	22.3	10
Betula	PABA	2	291	ÌúÉ¼	Tsuga chinensis (Franch.) Pritz.	Pinaceae	Tsuga	33.8	17.3	5.2	5.6	22.8	10.7
Betula	PABA	2	292	»ªÉ½ËÉ	Pinus armandii Franch.	Pinaceae	Pinus	24.7	11	3.9	3.9	24	10.8
Betula	PABA	2	293	ÂíÎ²ËÉ	Pinus massoniana Lamb.	Pinaceae	Pinus	27.1	18.5	6.2	7.1	24.5	10.9
Betula	PABA	2	294	é»×Ó	Corylus heterophylla Fisch. ex Trautv.	Betulaceae	Corylus	10.2	7.2	0.8	0.9	13.3	15.7
Betula	PABA	2	295	Ð¡Ò¶Ñî	Populus simonii Carr.	Salicaceae	Populus	13.4	14	3.2	3.6	12.3	14.9
Betula	PABA	2	296	Ð¡Ò¶Ñî	Populus simonii Carr.	Salicaceae	Populus	20.9	15.1	3.1	3.1	20.9	14.7
Betula	PABA	2	297	Ð¡Ò¶Ñî	Populus simonii Carr.	Salicaceae	Populus	22.8	15.4	3.1	3.4	20.3	14.6
Betula	PABA	2	298	ÇàÕ¥éÊ	Acer davidii Franch.	Aceraceae	Acer	15.2	15	3.2	3.8	19.6	12.6
Betula	PABA	2	299	ÌúÉ¼	Tsuga chinensis (Franch.) Pritz.	Pinaceae	Tsuga	22	9.7	4.7	5.3	18.1	15.5
Betula	PABA	2	300	Ð¡Ò¶Ñî	Populus simonii Carr.	Salicaceae	Populus	11	9.8	0.8	1	12.8	13.4
Betula	PABA	2	301	ÇàÕ¥éÊ	Acer davidii Franch.	Aceraceae	Acer	7.3	7.8	1.1	0.9	16.8	13
Betula	PABA	2	302	»¨é±	Sorbus pohuashanensis (Hance) Hedl.	Rosaceae	Sorbus	15.4	12.5	5	4.9	16.3	13.4
Betula	PABA	2	303	ºìèë	Betula albo-sinensis Burk.	Betulaceae	Betula	22.2	15.7	4.3	4.6	5.9	17
Betula	PABA	2	304	ÌúÉ¼	Tsuga chinensis (Franch.) Pritz.	Pinaceae	Tsuga	12.1	5.2	3.2	3.6	14.5	17.5
Betula	PABA	2	305	ÌúÉ¼	Tsuga chinensis (Franch.) Pritz.	Pinaceae	Tsuga	9.2	5	2.4	2.1	15.4	17.5
Betula	PABA	2	306	ÌúÉ¼	Tsuga chinensis (Franch.) Pritz.	Pinaceae	Tsuga	40.8	18.5	6.2	6.5	14.7	18.7
Betula	PABA	2	307	ÌúÉ¼	Tsuga chinensis (Franch.) Pritz.	Pinaceae	Tsuga	14.2	6.8	2.2	2.6	16.7	18
Betula	PABA	2	308	ÌúÉ¼	Tsuga chinensis (Franch.) Pritz.	Pinaceae	Tsuga	15.3	9	2.2	2.8	17.9	18.1
Betula	PABA	2	309	ÌúÉ¼	Tsuga chinensis (Franch.) Pritz.	Pinaceae	Tsuga	10.4	7	1.9	1.9	18.2	20.8
Betula	PABA	2	310	ÌúÉ¼	Tsuga chinensis (Franch.) Pritz.	Pinaceae	Tsuga	10	6	4.4	4.8	17.4	20.8
Betula	PABA	2	311	ÌúÉ¼	Tsuga chinensis (Franch.) Pritz.	Pinaceae	Tsuga	26.4	13.7	4.1	5.2	18.2	22.2
Betula	PABA	2	312	»¨é±	Sorbus pohuashanensis (Hance) Hedl.	Rosaceae	Sorbus	15.5	11.8	4.4	4.8	15.1	22.1
Betula	PABA	2	313	ÇàÕ¥éÊ	Acer davidii Franch.	Aceraceae	Acer	19	14.7	4.4	4.8	17	23
Betula	PABA	2	314	ÇàÕ¥éÊ	Acer davidii Franch.	Aceraceae	Acer	16.5	13	4.5	4.5	17.5	23
Betula	PABA	2	315	»¨é±	Sorbus pohuashanensis (Hance) Hedl.	Rosaceae	Sorbus	13.3	12.8	3.4	2.7	18.8	23.4
Betula	PABA	2	316	ÌúÉ¼	Tsuga chinensis (Franch.) Pritz.	Pinaceae	Tsuga	20.3	13.2	4	3.9	19.1	24.7
Betula	PABA	2	317	ÇàÕ¥éÊ	Acer davidii Franch.	Aceraceae	Acer	12.8	10.8	4.2	4.2	21.3	24.8
Betula	PABA	2	318	ÇàÕ¥éÊ	Acer davidii Franch.	Aceraceae	Acer	18.4	12.5	3.2	2.6	22.8	24.5
Betula	PABA	2	319	Ð¡Ò¶Ñî	Populus simonii Carr.	Salicaceae	Populus	12.7	11.8	0.6	1.7	23.8	24.8
Betula	PABA	2	320	Ð¡Ò¶Ñî	Populus simonii Carr.	Salicaceae	Populus	15.7	13.4	1.5	1.6	23.6	23.7
Betula	PABA	2	321	Ð¡Ò¶Ñî	Populus simonii Carr.	Salicaceae	Populus	15.4	15.4	2.4	2.8	23.5	22.6
Betula	PABA	2	322	ÇàÕ¥éÊ	Acer davidii Franch.	Aceraceae	Acer	20.4	8.7	3.9	3.8	24.3	22.6
Betula	PABA	2	323	ÇàÕ¥éÊ	Acer davidii Franch.	Aceraceae	Acer	10.3	8.3	2.7	2.4	24.5	23.1
Betula	PABA	2	324	Ð¡Ò¶Ñî	Populus simonii Carr.	Salicaceae	Populus	10.1	15.7	3.1	2.9	24.7	21.5
Betula	PABA	2	325	Ð¡Ò¶Ñî	Populus simonii Carr.	Salicaceae	Populus	9.7	13.8	3.2	2.8	24.4	20
Betula	PABA	2	326	Ð¡Ò¶Ñî	Populus simonii Carr.	Salicaceae	Populus	23.6	16.5	4.4	4	22	19.6
Betula	PABA	2	327	ÌúÉ¼	Tsuga chinensis (Franch.) Pritz.	Pinaceae	Tsuga	8.6	8.5	3.7	3.7	21.9	17.9
Betula	PABA	2	328	»¨é±	Sorbus pohuashanensis (Hance) Hedl.	Rosaceae	Sorbus	11.3	12.6	5.3	5.8	21	17.9
Betula	PABA	2	329	»¨é±	Sorbus pohuashanensis (Hance) Hedl.	Rosaceae	Sorbus	8.3	8.5	4.1	4.7	22.2	16.3
Betula	PABA	3	330	ÂíÎ²ËÉ	Pinus massoniana Lamb.	Pinaceae	Pinus	20	12	3.7	3.7	0.5	27.3
Betula	PABA	3	331	ÇàÕ¥éÊ	Acer davidii Franch.	Aceraceae	Acer	15.4	12.8	4.4	4.4	1.9	26.5
Betula	PABA	3	332	ÇàÕ¥éÊ	Acer davidii Franch.	Aceraceae	Acer	14.6	12.5	4.1	4.9	2.3	26.5
Betula	PABA	3	333	ÇàÕ¥éÊ	Acer davidii Franch.	Aceraceae	Acer	14.9	14	4.1	4.9	4.3	23
Betula	PABA	3	334	ÇàÕ¥éÊ	Acer davidii Franch.	Aceraceae	Acer	23.6	13.3	5.2	5.3	2.9	20.4
Betula	PABA	3	335	Ð¡Ò¶Ñî	Populus simonii Carr.	Salicaceae	Populus	14.1	11.8	2.7	2.5	4.3	19.8
Betula	PABA	3	336	ÌúÉ¼	Tsuga chinensis (Franch.) Pritz.	Pinaceae	Tsuga	11.2	7.5	2.5	3	2.9	19.2
Betula	PABA	3	337	Èñ³ÝèÝ	Quercus aliena Blume var. acutiserrata Maxim.	Fagaceae	Quercus	14.1	11.5	4.1	5.2	1.7	17.5
Betula	PABA	3	338	»¨é±	Sorbus pohuashanensis (Hance) Hedl.	Rosaceae	Sorbus	13.2	8.2	3.2	3.6	1.2	16.1
Betula	PABA	3	339	¶ì¶úèÀ	Carpinus turczaninowii Hance	Betulaceae	Carpinus	18.3	10.8	4.7	4	3.7	15.3
Betula	PABA	3	340	¶ì¶úèÀ	Carpinus turczaninowii Hance	Betulaceae	Carpinus	16.7	12.5	3.7	4.1	3.7	15.1
Betula	PABA	3	341	ÆáÊ÷	Toxicodendron vernicifluum (Stokes) F. A. Barkl.	Anacardiaceae	Toxicodendron	26.4	15.1	7.2	7.6	4	13.6
Betula	PABA	3	342	Ð¡Ò¶Ñî	Populus simonii Carr.	Salicaceae	Populus	19.1	15	3.7	4	4.3	13.3
Betula	PABA	3	343	Ð¡Ò¶Ñî	Populus simonii Carr.	Salicaceae	Populus	12.2	12.8	3.2	3.1	3.8	13.3
Betula	PABA	3	344	ÂíÎ²ËÉ	Pinus massoniana Lamb.	Pinaceae	Pinus	31	15.8	4.4	4.8	3	5.1
Betula	PABA	3	345	»¨é±	Sorbus pohuashanensis (Hance) Hedl.	Rosaceae	Sorbus	11.7	9.5	2.7	2.6	0.8	7.4
Betula	PABA	3	346	»¨é±	Sorbus pohuashanensis (Hance) Hedl.	Rosaceae	Sorbus	14.9	8.4	2.4	2.1	0.4	6.9
Betula	PABA	3	347	ÇàÕ¥éÊ	Acer davidii Franch.	Aceraceae	Acer	8.2	7.5	2.8	3.2	1.5	4.4
Betula	PABA	3	348	Ð¡Ò¶Ñî	Populus simonii Carr.	Salicaceae	Populus	15	12.8	3.1	3.1	0.8	4.3
Betula	PABA	3	349	»ªÉ½ËÉ	Pinus armandii Franch.	Pinaceae	Pinus	11.8	8	3.2	3.6	3.4	3.8
Betula	PABA	3	350	ÌúÉ¼	Tsuga chinensis (Franch.) Pritz.	Pinaceae	Tsuga	7.5	5.4	2.4	2	1	2.6
Betula	PABA	3	351	Ð¡Ò¶Ñî	Populus simonii Carr.	Salicaceae	Populus	19.5	14.4	3.1	3.3	3.5	2.3
Betula	PABA	3	352	»ªÉ½ËÉ	Pinus armandii Franch.	Pinaceae	Pinus	7.3	8.4	0.8	1.2	4.2	2.2
Betula	PABA	3	353	ÌúÉ¼	Tsuga chinensis (Franch.) Pritz.	Pinaceae	Tsuga	9.5	7	2.1	2.1	4.5	1.6
Betula	PABA	3	354	»ªÉ½ËÉ	Pinus armandii Franch.	Pinaceae	Pinus	21.7	11.8	5.2	5.4	6.2	2.6
Betula	PABA	3	355	ºìèë	Betula albo-sinensis Burk.	Betulaceae	Betula	8.5	10.6	0.9	0.9	6.6	3.6
Betula	PABA	3	356	»ªÉ½ËÉ	Pinus armandii Franch.	Pinaceae	Pinus	23.6	13.5	3.2	3.6	7.3	3.3
Betula	PABA	3	357	ºìèë	Betula albo-sinensis Burk.	Betulaceae	Betula	10	4.6	1.7	2	9	3
Betula	PABA	3	358	ºìèë	Betula albo-sinensis Burk.	Betulaceae	Betula	25.3	15.5	6.2	7.2	8.7	4.4
Betula	PABA	3	359	Ð¡Ò¶Ñî	Populus simonii Carr.	Salicaceae	Populus	11.4	12.8	1.9	1.9	10.3	4.5
Betula	PABA	3	360	»ªÉ½ËÉ	Pinus armandii Franch.	Pinaceae	Pinus	20.4	13.8	5.2	5.7	14.3	2.3
Betula	PABA	3	361	¶ì¶úèÀ	Carpinus turczaninowii Hance	Betulaceae	Carpinus	27.3	15.8	8.2	8.8	16.1	2.3
Betula	PABA	3	362	Ð¡Ò¶Ñî	Populus simonii Carr.	Salicaceae	Populus	14.5	13.5	4.1	4.4	16.7	4.6
Betula	PABA	3	363	»¨é±	Sorbus pohuashanensis (Hance) Hedl.	Rosaceae	Sorbus	13.8	12.5	4.1	4.9	17.4	4.6
Betula	PABA	3	364	»¨é±	Sorbus pohuashanensis (Hance) Hedl.	Rosaceae	Sorbus	11.8	11.8	4	3.9	17.7	4.9
Betula	PABA	3	365	»ªÉ½ËÉ	Pinus armandii Franch.	Pinaceae	Pinus	10.5	8	3.1	3.7	18.4	3.7
Betula	PABA	3	366	ÌúÉ¼	Tsuga chinensis (Franch.) Pritz.	Pinaceae	Tsuga	9	5.8	3.2	3.7	18.6	2
Betula	PABA	3	367	ÇàÕ¥éÊ	Acer davidii Franch.	Aceraceae	Acer	7.6	9	3.2	3.6	18.6	1.5
Betula	PABA	3	368	é»×Ó	Corylus heterophylla Fisch. ex Trautv.	Betulaceae	Corylus	15	8.5	3.2	3.6	18	0.3
Betula	PABA	3	369	ºìèë	Betula albo-sinensis Burk.	Betulaceae	Betula	25.3	15.8	7.2	7.6	20.7	0.3
Betula	PABA	3	370	ÌúÉ¼	Tsuga chinensis (Franch.) Pritz.	Pinaceae	Tsuga	22.2	11.5	5.2	5.6	22.1	1.1
Betula	PABA	3	371	ÇàÕ¥éÊ	Acer davidii Franch.	Aceraceae	Acer	11.3	8.5	3.7	4	21.8	4.6
Betula	PABA	3	372	ÌúÉ¼	Tsuga chinensis (Franch.) Pritz.	Pinaceae	Tsuga	9.4	6.5	3.4	3.6	23.7	1.1
Betula	PABA	3	373	ÇàÕ¥éÊ	Acer davidii Franch.	Aceraceae	Acer	10.2	8.5	4.4	4.4	24	1.1
Betula	PABA	3	374	Ð¡Ò¶Ñî	Populus simonii Carr.	Salicaceae	Populus	22.8	15.5	4.3	4.4	24.6	3
Betula	PABA	3	375	»¨é±	Sorbus pohuashanensis (Hance) Hedl.	Rosaceae	Sorbus	12.6	12	4.7	4.9	25.5	2.8
Betula	PABA	3	376	»¨é±	Sorbus pohuashanensis (Hance) Hedl.	Rosaceae	Sorbus	13.4	11.5	5.2	5.9	26.1	3.6
Betula	PABA	3	377	»¨é±	Sorbus pohuashanensis (Hance) Hedl.	Rosaceae	Sorbus	17.6	16	5.1	5	25.3	1
Betula	PABA	3	378	é±Ê÷	Catalpa bungei C. A. Mey	Bignoniaceae	Catalpa	9.8	12.6	2.4	2.3	26.2	4.2
Betula	PABA	3	379	é±Ê÷	Catalpa bungei C. A. Mey	Bignoniaceae	Catalpa	8.5	10.8	2.2	2.6	25.7	4.4
Betula	PABA	3	380	é±Ê÷	Catalpa bungei C. A. Mey	Bignoniaceae	Catalpa	19.2	15.8	1	1.1	29.4	6.8
Betula	PABA	3	381	ÇàÕ¥éÊ	Acer davidii Franch.	Aceraceae	Acer	10.3	10.8	3.2	4.1	26.2	7.1
Betula	PABA	3	382	»ªÉ½ËÉ	Pinus armandii Franch.	Pinaceae	Pinus	31.3	16	5.2	5.4	29.4	8.3
Betula	PABA	3	383	Èñ³ÝèÝ	Quercus aliena Blume var. acutiserrata Maxim.	Fagaceae	Quercus	18.2	15	7.2	7	27.6	9.7
Betula	PABA	3	384	»ªÉ½ËÉ	Pinus armandii Franch.	Pinaceae	Pinus	14.5	12.8	4	4.1	27.5	13.1
Betula	PABA	3	385	»ªÉ½ËÉ	Pinus armandii Franch.	Pinaceae	Pinus	35.8	11.5	5.3	5.6	27.3	16.1
Betula	PABA	3	386	ÆáÊ÷	Toxicodendron vernicifluum (Stokes) F. A. Barkl.	Anacardiaceae	Toxicodendron	21.5	13.5	3.9	4.1	26.4	26
Betula	PABA	3	387	ºìèë	Betula albo-sinensis Burk.	Betulaceae	Betula	23.5	10.5	3.2	3.6	25.5	25.8
Betula	PABA	3	388	»ªÉ½ËÉ	Pinus armandii Franch.	Pinaceae	Pinus	42.5	16.5	5.3	5.7	24.6	24
Betula	PABA	3	389	»¨é±	Sorbus pohuashanensis (Hance) Hedl.	Rosaceae	Sorbus	21.1	15	5.5	4.1	24.4	25.3
Betula	PABA	3	390	»¨é±	Sorbus pohuashanensis (Hance) Hedl.	Rosaceae	Sorbus	18.6	14.8	3.2	3.6	23.7	26.5
Betula	PABA	3	391	»¨é±	Sorbus pohuashanensis (Hance) Hedl.	Rosaceae	Sorbus	22.3	14	5.7	6.1	22.9	25.3
Betula	PABA	3	392	é±Ê÷	Catalpa bungei C. A. Mey	Bignoniaceae	Catalpa	19.1	14	5.3	5.7	20.6	29.1
Betula	PABA	3	393	é±Ê÷	Catalpa bungei C. A. Mey	Bignoniaceae	Catalpa	18.5	15	3.8	3.1	21.1	29.5
Betula	PABA	3	394	ºìèë	Betula albo-sinensis Burk.	Betulaceae	Betula	11.8	15.2	6.2	6	13.5	27.8
Betula	PABA	3	395	»ªÉ½ËÉ	Pinus armandii Franch.	Pinaceae	Pinus	22.5	15	4.9	5.1	11.5	29.5
Betula	PABA	3	396	é±Ê÷	Catalpa bungei C. A. Mey	Bignoniaceae	Catalpa	21.2	15.5	3	2.6	9.6	28
Betula	PABA	3	397	ÇàÕ¥éÊ	Acer davidii Franch.	Aceraceae	Acer	11	9.5	2	1.9	10.3	26
Betula	PABA	3	398	»ªÉ½ËÉ	Pinus armandii Franch.	Pinaceae	Pinus	32.5	14	4.5	4.4	9.2	26.6
Betula	PABA	3	399	»ªÉ½ËÉ	Pinus armandii Franch.	Pinaceae	Pinus	14.9	9	4	4.9	7.5	28.9
Betula	PABA	3	400	»ªÉ½ËÉ	Pinus armandii Franch.	Pinaceae	Pinus	35.2	16.5	5.7	6	7.7	28.2
Betula	PABA	3	401	Ð¡Ò¶Ñî	Populus simonii Carr.	Salicaceae	Populus	12.4	11	1.2	1.8	5	25.5
Betula	PABA	3	402	ÆáÊ÷	Toxicodendron vernicifluum (Stokes) F. A. Barkl.	Anacardiaceae	Toxicodendron	9.2	9.6	4.1	4.6	5.4	23.4
Betula	PABA	3	403	ÆáÊ÷	Toxicodendron vernicifluum (Stokes) F. A. Barkl.	Anacardiaceae	Toxicodendron	11.5	10.3	4.1	4.3	5.6	23.6
Betula	PABA	3	404	ÆáÊ÷	Toxicodendron vernicifluum (Stokes) F. A. Barkl.	Anacardiaceae	Toxicodendron	23	13.6	4.5	5.7	8	24.6
Betula	PABA	3	405	ÆáÊ÷	Toxicodendron vernicifluum (Stokes) F. A. Barkl.	Anacardiaceae	Toxicodendron	11.3	11.2	2.2	2.8	5.4	19.4
Betula	PABA	3	406	ÆáÊ÷	Toxicodendron vernicifluum (Stokes) F. A. Barkl.	Anacardiaceae	Toxicodendron	12	12.3	2.2	2.5	5.3	19.8
Betula	PABA	3	407	ÆáÊ÷	Toxicodendron vernicifluum (Stokes) F. A. Barkl.	Anacardiaceae	Toxicodendron	18.4	14.8	2.8	2.9	5.2	19.6
Betula	PABA	3	408	»ªÉ½ËÉ	Pinus armandii Franch.	Pinaceae	Pinus	10.9	9.8	6.7	7.6	7.6	20.6
Betula	PABA	3	409	»¨é±	Sorbus pohuashanensis (Hance) Hedl.	Rosaceae	Sorbus	11.2	11	4.1	4.2	10.3	20.7
Betula	PABA	3	410	»¨é±	Sorbus pohuashanensis (Hance) Hedl.	Rosaceae	Sorbus	18.8	13.2	7.7	6.2	10.4	19.9
Betula	PABA	3	411	»¨é±	Sorbus pohuashanensis (Hance) Hedl.	Rosaceae	Sorbus	16.1	14.5	10.5	11.5	10.4	19.6
Betula	PABA	3	412	»ªÉ½ËÉ	Pinus armandii Franch.	Pinaceae	Pinus	20.1	14.8	6.2	7.7	10.6	18.4
Betula	PABA	3	413	ÇàÕ¥éÊ	Acer davidii Franch.	Aceraceae	Acer	9.6	8.3	4.1	4.8	11	17.4
Betula	PABA	3	414	»ªÉ½ËÉ	Pinus armandii Franch.	Pinaceae	Pinus	9.6	8.2	2.3	3.2	5.4	15
Betula	PABA	3	415	Ë¨Æ¤èÝ	Quercus variabilis Blume	Fagaceae	Quercus	11.1	8.7	2.1	2.3	12	17
Betula	PABA	3	416	»ªÉ½ËÉ	Pinus armandii Franch.	Pinaceae	Pinus	23.2	15.8	3.1	3.2	5.4	13.6
Betula	PABA	3	417	ÌúÉ¼	Tsuga chinensis (Franch.) Pritz.	Pinaceae	Tsuga	38.6	15.7	8.4	9.6	7	13.6
Betula	PABA	3	418	ÇàÕ¥éÊ	Acer davidii Franch.	Aceraceae	Acer	15.5	12.3	8.2	9.1	5.4	12.6
Betula	PABA	3	419	ÇàÕ¥éÊ	Acer davidii Franch.	Aceraceae	Acer	15.4	11.2	4.7	5.8	5.7	11.5
Betula	PABA	3	420	¶ì¶úèÀ	Carpinus turczaninowii Hance	Betulaceae	Carpinus	9.4	9.2	3.3	3.4	5.2	11.1
Betula	PABA	3	421	»¨é±	Sorbus pohuashanensis (Hance) Hedl.	Rosaceae	Sorbus	8.8	8.2	4.6	5.9	5.4	10.1
Betula	PABA	3	422	»¨é±	Sorbus pohuashanensis (Hance) Hedl.	Rosaceae	Sorbus	11.3	15.6	6.1	6.2	16	17
Betula	PABA	3	423	»¨é±	Sorbus pohuashanensis (Hance) Hedl.	Rosaceae	Sorbus	10.9	10.6	6.7	6.7	16	17.3
Betula	PABA	3	424	é²Ê÷	Tilia tuan Szyszyl.	Tiliaceae	Tilia	9.9	12.3	2.2	2.8	16.4	16.4
Betula	PABA	3	425	»¨é±	Sorbus pohuashanensis (Hance) Hedl.	Rosaceae	Sorbus	8.5	12.6	2.7	3.6	15.5	16.1
Betula	PABA	3	426	»¨é±	Sorbus pohuashanensis (Hance) Hedl.	Rosaceae	Sorbus	9.7	11.9	3.7	5.4	15.2	16.1
Betula	PABA	3	427	»¨é±	Sorbus pohuashanensis (Hance) Hedl.	Rosaceae	Sorbus	12.1	12.8	3.1	3.9	15.4	15
Betula	PABA	3	428	ÇàÕ¥éÊ	Acer davidii Franch.	Aceraceae	Acer	10	9.2	7.5	8.1	13	15
Betula	PABA	3	429	ºìèë	Betula albo-sinensis Burk.	Betulaceae	Betula	16.2	15.8	8.2	8.6	5.4	10.1
Betula	PABA	3	430	ÂíÎ²ËÉ	Pinus massoniana Lamb.	Pinaceae	Pinus	14.8	15.2	8.2	8.5	8	9.7
Betula	PABA	3	431	ÉÂ¸Ê»ÆÃ«éÊ	Acer fulvescens Rehd. subsp. fupingense (Fang et W.K.Hu) Fang et W.K.Hu	Aceraceae	Acer	12.9	14.6	12.4	13.8	7.1	9
Betula	PABA	3	432	»¨é±	Sorbus pohuashanensis (Hance) Hedl.	Rosaceae	Sorbus	7.2	9.2	3.3	3.2	7.5	9.3
Betula	PABA	3	433	é±Ê÷	Catalpa bungei C. A. Mey	Bignoniaceae	Catalpa	19.8	16.2	11.2	10.3	9	8.4
Betula	PABA	3	434	»ªÉ½ËÉ	Pinus armandii Franch.	Pinaceae	Pinus	11.1	16.8	8.2	9.7	6	7.5
Betula	PABA	3	435	»ªÉ½ËÉ	Pinus armandii Franch.	Pinaceae	Pinus	13.7	12.6	4.7	5.6	6.5	7.1
Betula	PABA	3	436	ÇàÕ¥éÊ	Acer davidii Franch.	Aceraceae	Acer	9.5	9.3	4.7	5.9	9.1	8.1
Betula	PABA	3	437	É½Ñî	Populus davidiana Dode	Salicaceae	Populus	17.3	16.8	4.1	5.4	8.9	8.1
Betula	PABA	3	438	ÍÐÒ¶Ó£ÌÒ	Cerasus stipulacea (Maxim.) Y¨¹ et Li	Rosaceae	Cerasus	6.7	8.2	3.3	3.3	8.8	6.8
Betula	PABA	3	439	ÍÐÒ¶Ó£ÌÒ	Cerasus stipulacea (Maxim.) Y¨¹ et Li	Rosaceae	Cerasus	7.4	8.5	1.9	2.7	9.2	7
Betula	PABA	3	440	Èñ³ÝèÝ	Quercus aliena Blume var. acutiserrata Maxim.	Fagaceae	Quercus	15.2	13.6	10.4	11.1	8.5	7
Betula	PABA	3	441	ÇàÕ¥éÊ	Acer davidii Franch.	Aceraceae	Acer	12.4	13.6	9.4	9.4	6.1	6.1
Betula	PABA	3	442	»ªÉ½ËÉ	Pinus armandii Franch.	Pinaceae	Pinus	13.7	11.8	6.2	7.7	9	5.4
Betula	PABA	3	443	»ªÉ½ËÉ	Pinus armandii Franch.	Pinaceae	Pinus	19.7	9.8	8.4	8.6	12	6.1
Betula	PABA	3	444	ºìèë	Betula albo-sinensis Burk.	Betulaceae	Betula	29.4	17.2	8.1	9.2	12	5.5
Betula	PABA	3	445	Ë¨Æ¤èÝ	Quercus variabilis Blume	Fagaceae	Quercus	14.5	15	9.6	10.7	14.6	6
Betula	PABA	3	446	—…Ä¾	Swida macrophylla (Wall.) Sojak	Cornaceae	Swida	16.8	14.8	4.1	5.9	15.7	6.3
Betula	PABA	3	447	ÍÐÒ¶Ó£ÌÒ	Cerasus stipulacea (Maxim.) Y¨¹ et Li	Rosaceae	Cerasus	12.8	10.8	4.4	5.6	16	8.3
Betula	PABA	3	448	ÍÐÒ¶Ó£ÌÒ	Cerasus stipulacea (Maxim.) Y¨¹ et Li	Rosaceae	Cerasus	14.6	13.2	6.2	7.1	15.7	8.3
Betula	PABA	3	449	Ë¨Æ¤èÝ	Quercus variabilis Blume	Fagaceae	Quercus	13.1	12.3	4.4	4.7	13.3	13
Betula	PABA	3	450	»ªÉ½ËÉ	Pinus armandii Franch.	Pinaceae	Pinus	10.8	8.3	1.4	1.5	12.9	7.7
Betula	PABA	3	451	É½Ñî	Populus davidiana Dode	Salicaceae	Populus	15.9	13.6	2.7	3.4	12.3	7.1
Betula	PABA	3	452	»¨é±	Sorbus pohuashanensis (Hance) Hedl.	Rosaceae	Sorbus	11.9	15	4.1	5.2	21.1	17.6
Betula	PABA	3	453	ÇàÕ¥éÊ	Acer davidii Franch.	Aceraceae	Acer	12	12.3	4.7	4.6	21	16.3
Betula	PABA	3	454	»¨é±	Sorbus pohuashanensis (Hance) Hedl.	Rosaceae	Sorbus	8.5	12.3	2.1	1.9	20.1	17.5
Betula	PABA	3	455	»¨é±	Sorbus pohuashanensis (Hance) Hedl.	Rosaceae	Sorbus	12	15.6	4.7	5.8	20.8	18.2
Betula	PABA	3	456	»¨é±	Sorbus pohuashanensis (Hance) Hedl.	Rosaceae	Sorbus	12.7	15.3	4.1	5.4	20.3	17
Betula	PABA	3	457	»¨é±	Sorbus pohuashanensis (Hance) Hedl.	Rosaceae	Sorbus	15.7	16.6	8.1	8.7	21	16.3
Betula	PABA	3	458	»¨é±	Sorbus pohuashanensis (Hance) Hedl.	Rosaceae	Sorbus	9.2	11.2	6.3	6.6	22.7	16.6
Betula	PABA	3	459	»¨é±	Sorbus pohuashanensis (Hance) Hedl.	Rosaceae	Sorbus	9.5	12.3	2	2	22.8	16
Betula	PABA	3	460	ÍÐÒ¶Ó£ÌÒ	Cerasus stipulacea (Maxim.) Y¨¹ et Li	Rosaceae	Cerasus	14.3	14.3	9.5	8.7	22.6	16.1
Betula	PABA	3	461	é»×Ó	Corylus heterophylla Fisch. ex Trautv.	Betulaceae	Corylus	8.7	12.3	4.7	4.5	23	17.9
Betula	PABA	3	462	ÇàÕ¥éÊ	Acer davidii Franch.	Aceraceae	Acer	27.4	15.6	12.7	13.4	23.6	19
Betula	PABA	3	463	ÌúÉ¼	Tsuga chinensis (Franch.) Pritz.	Pinaceae	Tsuga	25.6	17.8	12.4	13.2	23	18.9
Betula	PABA	4	464	ÇàÕ¥éÊ	Acer davidii Franch.	Aceraceae	Acer	24.7	18.2	4.7	5.1	3	28.8
Betula	PABA	4	465	²èÌõéÊ	Acer ginnala Maxim.	Aceraceae	Acer	12.6	10.8	3.9	3.7	1.7	27
Betula	PABA	4	466	µÆÌ¨Ê÷	Bothrocaryum controversum (Hemsl.) Pojark.	Cornaceae	Bothrocaryum	24.2	18.6	5.9	6.6	0.6	22.1
Betula	PABA	4	467	ÆáÊ÷	Toxicodendron vernicifluum (Stokes) F. A. Barkl.	Anacardiaceae	Toxicodendron	23.5	16.8	7.2	7.4	1.6	18
Betula	PABA	4	468	é»×Ó	Corylus heterophylla Fisch. ex Trautv.	Betulaceae	Corylus	18.9	15.8	5.3	5.5	4.1	17.7
Betula	PABA	4	469	Ð¡Ò¶Ñî	Populus simonii Carr.	Salicaceae	Populus	9.8	10.6	1.6	1.9	4.1	15.5
Betula	PABA	4	470	Ð¡Ò¶Ñî	Populus simonii Carr.	Salicaceae	Populus	13.6	14.6	2.4	2.3	3	15.2
Betula	PABA	4	471	Ð¡Ò¶Ñî	Populus simonii Carr.	Salicaceae	Populus	14.1	15.8	2.4	2.2	1	12.4
Betula	PABA	4	472	»¨é±	Sorbus pohuashanensis (Hance) Hedl.	Rosaceae	Sorbus	12.1	12.3	4.2	4.6	1.4	12.1
Betula	PABA	4	473	Ð¡Ò¶Ñî	Populus simonii Carr.	Salicaceae	Populus	16.2	15.6	5.3	5.5	1.4	12.6
Betula	PABA	4	474	Ð¡Ò¶Ñî	Populus simonii Carr.	Salicaceae	Populus	10.5	12.8	1.4	1.2	0.3	8
Betula	PABA	4	475	ÇàÕ¥éÊ	Acer davidii Franch.	Aceraceae	Acer	7.2	7.9	1.2	1.1	0.3	7
Betula	PABA	4	476	ºìèë	Betula albo-sinensis Burk.	Betulaceae	Betula	22.3	16.8	7.2	7.8	0.4	5.2
Betula	PABA	4	477	Îå½Ç·ã	Acer elegantulum Fang et P. L. Chiu	Aceraceae	Acer	9.9	11.2	7	7.2	2.7	7.1
Betula	PABA	4	478	Ð¡Ò¶Ñî	Populus simonii Carr.	Salicaceae	Populus	9	12.3	2	1.9	2.7	6.2
Betula	PABA	4	479	Ð¡Ò¶Ñî	Populus simonii Carr.	Salicaceae	Populus	13.2	16.8	2.8	2.9	3	4.7
Betula	PABA	4	480	»ªÉ½ËÉ	Pinus armandii Franch.	Pinaceae	Pinus	26.2	18.6	8.6	8.8	2	2.5
Betula	PABA	4	481	Ð¡Ò¶Ñî	Populus simonii Carr.	Salicaceae	Populus	11.9	15.2	4.7	5.6	4.7	4.3
Betula	PABA	4	482	ºìèë	Betula albo-sinensis Burk.	Betulaceae	Betula	24.4	21.2	8.6	8.8	7.9	2.1
Betula	PABA	4	483	»ªÉ½ËÉ	Pinus armandii Franch.	Pinaceae	Pinus	38	18.6	10.2	10.3	8.9	1
Betula	PABA	4	484	ÌúÉ¼	Tsuga chinensis (Franch.) Pritz.	Pinaceae	Tsuga	14.4	8.2	4.1	5.5	11.1	1.1
Betula	PABA	4	485	»ªÉ½ËÉ	Pinus armandii Franch.	Pinaceae	Pinus	26	20.3	4.7	5.8	12.4	0.3
Betula	PABA	4	486	Ð¡Ò¶Ñî	Populus simonii Carr.	Salicaceae	Populus	15.6	20.3	4.1	5.6	12.5	2.5
Betula	PABA	4	487	»ªÉ½ËÉ	Pinus armandii Franch.	Pinaceae	Pinus	20.9	22.6	6.5	7.6	12.9	4.6
Betula	PABA	4	488	»ªÉ½ËÉ	Pinus armandii Franch.	Pinaceae	Pinus	12	14.6	2.3	2	16.8	3.7
Betula	PABA	4	489	ÎåÁÑéÊ	Acer oliverianum Pax	Aceraceae	Acer	10.6	15.5	2.9	3.6	16.5	2.3
Betula	PABA	4	490	»ªÉ½ËÉ	Pinus armandii Franch.	Pinaceae	Pinus	15.4	16.8	2.7	3.8	16.5	1.2
Betula	PABA	4	491	»¨é±	Sorbus pohuashanensis (Hance) Hedl.	Rosaceae	Sorbus	9.7	12.3	1.4	1.6	15.6	0.6
Betula	PABA	4	492	»¨é±	Sorbus pohuashanensis (Hance) Hedl.	Rosaceae	Sorbus	24.8	17.6	14.6	15.5	15.5	0.9
Betula	PABA	4	493	ÎåÁÑéÊ	Acer oliverianum Pax	Aceraceae	Acer	29.9	18.2	12.5	13.4	19.6	4.5
Betula	PABA	4	494	Ð¡Ò¶Ñî	Populus simonii Carr.	Salicaceae	Populus	9.7	13.6	2	2.4	19.5	2.5
Betula	PABA	4	495	ÇàÕ¥éÊ	Acer davidii Franch.	Aceraceae	Acer	13	14.6	4.1	5.6	22.5	3.5
Betula	PABA	4	496	»ªÉ½ËÉ	Pinus armandii Franch.	Pinaceae	Pinus	16.4	15.8	4.6	5.5	22.2	2.4
Betula	PABA	4	497	é±Ê÷	Catalpa bungei C. A. Mey	Bignoniaceae	Catalpa	13.5	16.8	2.7	3.6	26.1	3.7
Betula	PABA	4	498	Îå½Ç·ã	Acer elegantulum Fang et P. L. Chiu	Aceraceae	Acer	8.5	8.6	2.4	2.4	28.7	2.5
Betula	PABA	4	499	Îå½Ç·ã	Acer elegantulum Fang et P. L. Chiu	Aceraceae	Acer	13.2	10.6	9.5	9.9	29	2
Betula	PABA	4	500	Ë¨Æ¤èÝ	Quercus variabilis Blume	Fagaceae	Quercus	22.5	21.3	8.7	9.6	29	4.1
Betula	PABA	4	501	ÆáÊ÷	Toxicodendron vernicifluum (Stokes) F. A. Barkl.	Anacardiaceae	Toxicodendron	23.2	21.6	5.7	4.8	25.7	8
Betula	PABA	4	502	Ä¾½ª×Ó	Litsea pungens Hemsl.	Lauraceae	Litsea	23.5	26	8.5	8.7	29	10.8
Betula	PABA	4	503	»¨é±	Sorbus pohuashanensis (Hance) Hedl.	Rosaceae	Sorbus	10.6	11.3	6.6	7.2	27.7	9.7
Betula	PABA	4	504	ÇàÕ¥éÊ	Acer davidii Franch.	Aceraceae	Acer	8	9.7	3.4	2.6	26.8	9.6
Betula	PABA	4	505	Èñ³ÝèÝ	Quercus aliena Blume var. acutiserrata Maxim.	Fagaceae	Quercus	14.7	12.6	2	2	29	12
Betula	PABA	4	506	ÍÐÒ¶Ó£ÌÒ	Cerasus stipulacea (Maxim.) Y¨¹ et Li	Rosaceae	Cerasus	9.5	9.2	2.1	2.6	28.4	11.4
Betula	PABA	4	507	ÇàÕ¥éÊ	Acer davidii Franch.	Aceraceae	Acer	8.7	10.8	2.6	3.5	26.6	13
Betula	PABA	4	508	ÇàÕ¥éÊ	Acer davidii Franch.	Aceraceae	Acer	9.3	11.6	3.8	3.3	27.1	13.3
Betula	PABA	4	509	ÆáÊ÷	Toxicodendron vernicifluum (Stokes) F. A. Barkl.	Anacardiaceae	Toxicodendron	18.8	20.6	6.6	7.4	27.2	12.8
Betula	PABA	4	510	ÆáÊ÷	Toxicodendron vernicifluum (Stokes) F. A. Barkl.	Anacardiaceae	Toxicodendron	18.7	17.2	2.7	3.9	29.3	15
Betula	PABA	4	511	ÆáÊ÷	Toxicodendron vernicifluum (Stokes) F. A. Barkl.	Anacardiaceae	Toxicodendron	19.4	17.8	4.1	5.3	29	15.4
Betula	PABA	4	512	ÆáÊ÷	Toxicodendron vernicifluum (Stokes) F. A. Barkl.	Anacardiaceae	Toxicodendron	18.8	16.7	6.5	7.6	26.7	15.5
Betula	PABA	4	513	»¨é±	Sorbus pohuashanensis (Hance) Hedl.	Rosaceae	Sorbus	14.2	15.3	5.7	7.5	26.2	15.9
Betula	PABA	4	514	»ªÉ½ËÉ	Pinus armandii Franch.	Pinaceae	Pinus	14.7	18.6	2.5	6.6	25.8	17.7
Betula	PABA	4	515	Îå½Ç·ã	Acer elegantulum Fang et P. L. Chiu	Aceraceae	Acer	22.4	23.4	8.2	9.7	27.9	20.6
Betula	PABA	4	516	Ð¡Ò¶Ñî	Populus simonii Carr.	Salicaceae	Populus	14.2	17.3	2.4	1.9	29	21.5
Betula	PABA	4	517	ÆáÊ÷	Toxicodendron vernicifluum (Stokes) F. A. Barkl.	Anacardiaceae	Toxicodendron	14.1	16.8	2.8	3.2	27.1	22.5
Betula	PABA	4	518	ÆáÊ÷	Toxicodendron vernicifluum (Stokes) F. A. Barkl.	Anacardiaceae	Toxicodendron	11.2	14.8	4.7	5.6	26.9	22.9
Betula	PABA	4	519	ÆáÊ÷	Toxicodendron vernicifluum (Stokes) F. A. Barkl.	Anacardiaceae	Toxicodendron	13.2	17.2	4.6	5.8	26.7	22.5
Betula	PABA	4	520	é±Ê÷	Catalpa bungei C. A. Mey	Bignoniaceae	Catalpa	27.5	23.4	12.6	13.7	28.8	26.4
Betula	PABA	4	521	ÇàÕ¥éÊ	Acer davidii Franch.	Aceraceae	Acer	15.5	18.2	10.4	11.6	29	29
Betula	PABA	4	522	ÍÐÒ¶Ó£ÌÒ	Cerasus stipulacea (Maxim.) Y¨¹ et Li	Rosaceae	Cerasus	10.7	11.2	8.2	9.6	27	29.4
Betula	PABA	4	523	ÆáÊ÷	Toxicodendron vernicifluum (Stokes) F. A. Barkl.	Anacardiaceae	Toxicodendron	7.5	9.6	2.7	3.6	22	25.5
Betula	PABA	4	524	ÇàÕ¥éÊ	Acer davidii Franch.	Aceraceae	Acer	12.9	18.6	10.6	11.4	21.6	27.5
Betula	PABA	4	525	ÆáÊ÷	Toxicodendron vernicifluum (Stokes) F. A. Barkl.	Anacardiaceae	Toxicodendron	25.8	19.6	4.6	4.1	21	26
Betula	PABA	4	526	ÇàÕ¥éÊ	Acer davidii Franch.	Aceraceae	Acer	14.6	14.3	6.2	7.6	18	27
Betula	PABA	4	527	ÇàÕ¥éÊ	Acer davidii Franch.	Aceraceae	Acer	9.4	9.8	2.6	3.9	14	25.9
Betula	PABA	4	528	ÇàÕ¥éÊ	Acer davidii Franch.	Aceraceae	Acer	21.7	14.3	4.4	5.6	6.1	24
Betula	PABA	4	529	ÆáÊ÷	Toxicodendron vernicifluum (Stokes) F. A. Barkl.	Anacardiaceae	Toxicodendron	24.3	17.8	8.2	9.7	6.7	22.3
Betula	PABA	4	530	ºìèë	Betula albo-sinensis Burk.	Betulaceae	Betula	16.7	22.3	7.2	6.3	9	20.9
Betula	PABA	4	531	»ªÉ½ËÉ	Pinus armandii Franch.	Pinaceae	Pinus	13.2	12.3	6.7	7.9	8.7	20.5
Betula	PABA	4	532	ÎåÁÑéÊ	Acer oliverianum Pax	Aceraceae	Acer	10.8	9.6	6.6	7.5	10.6	19.6
Betula	PABA	4	533	ÇàÕ¥éÊ	Acer davidii Franch.	Aceraceae	Acer	11.4	13.2	4.4	5.9	10.5	18.7
Betula	PABA	4	534	ÆáÊ÷	Toxicodendron vernicifluum (Stokes) F. A. Barkl.	Anacardiaceae	Toxicodendron	14.6	16.5	4.6	5.5	10.3	18.5
Betula	PABA	4	535	ÆáÊ÷	Toxicodendron vernicifluum (Stokes) F. A. Barkl.	Anacardiaceae	Toxicodendron	16.8	15.8	4.2	5	7.3	16.7
Betula	PABA	4	536	ÇàÕ¥éÊ	Acer davidii Franch.	Aceraceae	Acer	9.4	9.4	7.3	8.7	6.8	16.6
Betula	PABA	4	537	ÆáÊ÷	Toxicodendron vernicifluum (Stokes) F. A. Barkl.	Anacardiaceae	Toxicodendron	9.1	13.6	3.3	2.5	7.2	15.6
Betula	PABA	4	538	»¨é±	Sorbus pohuashanensis (Hance) Hedl.	Rosaceae	Sorbus	9.8	12.6	1.3	2.1	6.3	14.1
Betula	PABA	4	539	»¨é±	Sorbus pohuashanensis (Hance) Hedl.	Rosaceae	Sorbus	12.6	13.6	2.7	3.6	6.6	13.4
Betula	PABA	4	540	»¨é±	Sorbus pohuashanensis (Hance) Hedl.	Rosaceae	Sorbus	11.2	11.2	3.1	3.9	6.1	13.7
Betula	PABA	4	541	ÇàÕ¥éÊ	Acer davidii Franch.	Aceraceae	Acer	20.3	21.6	4.1	5.6	5.9	11.9
Betula	PABA	4	542	ÆáÊ÷	Toxicodendron vernicifluum (Stokes) F. A. Barkl.	Anacardiaceae	Toxicodendron	22.1	15.8	4.6	5.5	9	10.4
Betula	PABA	4	543	ÆáÊ÷	Toxicodendron vernicifluum (Stokes) F. A. Barkl.	Anacardiaceae	Toxicodendron	22.4	16.2	4.1	5.7	9.3	12.9
Betula	PABA	4	544	ÆáÊ÷	Toxicodendron vernicifluum (Stokes) F. A. Barkl.	Anacardiaceae	Toxicodendron	14.5	13.2	4.1	5.5	8.9	12.8
Betula	PABA	4	545	Èñ³ÝèÝ	Quercus aliena Blume var. acutiserrata Maxim.	Fagaceae	Quercus	23.8	15.4	8.3	9.2	9	10.6
Betula	PABA	4	546	Èñ³ÝèÝ	Quercus aliena Blume var. acutiserrata Maxim.	Fagaceae	Quercus	21.3	13.2	8	8.3	9.9	9.9
Betula	PABA	4	547	ÆáÊ÷	Toxicodendron vernicifluum (Stokes) F. A. Barkl.	Anacardiaceae	Toxicodendron	14.8	14.6	5.1	5.8	11	9.4
Betula	PABA	4	548	ÍÐÒ¶Ó£ÌÒ	Cerasus stipulacea (Maxim.) Y¨¹ et Li	Rosaceae	Cerasus	9.5	11.6	3	3.9	6.8	8.8
Betula	PABA	4	549	Ð¡Ò¶Ñî	Populus simonii Carr.	Salicaceae	Populus	12.6	14.3	2.6	3	6	8
Betula	PABA	4	550	»¨é±	Sorbus pohuashanensis (Hance) Hedl.	Rosaceae	Sorbus	21.1	18.6	8.3	8.7	6.2	7.1
Betula	PABA	4	551	»¨é±	Sorbus pohuashanensis (Hance) Hedl.	Rosaceae	Sorbus	10.9	11.2	2.6	3	6.1	7.4
Betula	PABA	4	552	ÇàÕ¥éÊ	Acer davidii Franch.	Aceraceae	Acer	23.4	19.2	8.7	9.9	8.4	6.5
Betula	PABA	4	553	»ªÉ½ËÉ	Pinus armandii Franch.	Pinaceae	Pinus	13.9	14.2	1.1	1.3	8	5.6
Betula	PABA	4	554	é»×Ó	Corylus heterophylla Fisch. ex Trautv.	Betulaceae	Corylus	7.9	8.2	7.7	7.7	6.3	5.5
Betula	PABA	4	555	ºìèë	Betula albo-sinensis Burk.	Betulaceae	Betula	21.3	22.3	7.4	8.2	9.7	5.5
Betula	PABA	4	556	ºìèë	Betula albo-sinensis Burk.	Betulaceae	Betula	22.6	24.3	13.1	12.3	9.7	5.9
Betula	PABA	4	557	Ð¡Ò¶Ñî	Populus simonii Carr.	Salicaceae	Populus	9	9.8	1.2	0.8	13.8	5.8
Betula	PABA	4	558	Ð¡Ò¶Ñî	Populus simonii Carr.	Salicaceae	Populus	11.3	12.6	2.4	2.5	14.4	7.7
Betula	PABA	4	559	Ð¡Ò¶Ñî	Populus simonii Carr.	Salicaceae	Populus	12.4	13.2	1.6	2.6	13.7	12
Betula	PABA	4	560	ÇàÕ¥éÊ	Acer davidii Franch.	Aceraceae	Acer	11.4	12.3	4.7	5	14	12.8
Betula	PABA	4	561	ÍÐÒ¶Ó£ÌÒ	Cerasus stipulacea (Maxim.) Y¨¹ et Li	Rosaceae	Cerasus	8.2	11.6	6.2	7.3	14.7	12.6
Betula	PABA	4	562	ÍÐÒ¶Ó£ÌÒ	Cerasus stipulacea (Maxim.) Y¨¹ et Li	Rosaceae	Cerasus	15.2	15.6	4.4	4.6	14.8	12
Betula	PABA	4	563	Îå½Ç·ã	Acer elegantulum Fang et P. L. Chiu	Aceraceae	Acer	8.6	12.7	4.7	5.3	15.1	9.1
Betula	PABA	4	564	»¨é±	Sorbus pohuashanensis (Hance) Hedl.	Rosaceae	Sorbus	11.9	10.5	2.6	2.8	17.2	9.8
Betula	PABA	4	565	ÇàÕ¥éÊ	Acer davidii Franch.	Aceraceae	Acer	11.7	13.8	8.2	8.2	18.1	8.7
Betula	PABA	4	566	ÇàÕ¥éÊ	Acer davidii Franch.	Aceraceae	Acer	12.8	13.7	6.2	6.2	21.2	10
Betula	PABA	4	567	¹âÆ¤èë	Betula luminifera H. Winkl.	Betulaceae	Betula	9.5	13.2	2.6	2.5	21.5	8
Betula	PABA	4	568	é±Ê÷	Catalpa bungei C. A. Mey	Bignoniaceae	Catalpa	24.3	20.8	8.1	8.5	21.8	6.5
Betula	PABA	4	569	»ªÉ½ËÉ	Pinus armandii Franch.	Pinaceae	Pinus	30	15.7	5.4	5.9	22.7	6
Betula	PABA	4	570	ÇàÕ¥éÊ	Acer davidii Franch.	Aceraceae	Acer	8.5	9.2	4.1	4.3	23.6	6.1
Betula	PABA	4	571	ÇàÕ¥éÊ	Acer davidii Franch.	Aceraceae	Acer	9.3	11.6	4.1	4.5	24.1	5.8
Betula	PABA	4	572	Ð¡Ò¶Ñî	Populus simonii Carr.	Salicaceae	Populus	12.9	10.6	2.7	2.7	24.4	5.6
Betula	PABA	4	573	Ë¨Æ¤èÝ	Quercus variabilis Blume	Fagaceae	Quercus	9.1	11.6	4.7	5.1	23.7	5.3
Betula	PABA	4	574	Ð¡Ò¶Ñî	Populus simonii Carr.	Salicaceae	Populus	10.5	12.1	2.5	2.1	23.9	5.3
Betula	PABA	4	575	ÇàÕ¥éÊ	Acer davidii Franch.	Aceraceae	Acer	17.7	13.6	6.2	6.2	22.3	11
Betula	PABA	4	576	ÇàÕ¥éÊ	Acer davidii Franch.	Aceraceae	Acer	13	12.6	4.7	4.6	23	11.2
Betula	PABA	4	577	é±Ê÷	Catalpa bungei C. A. Mey	Bignoniaceae	Catalpa	11.8	10.6	2.8	2.9	23.3	13.3
Betula	PABA	4	578	ÇàÕ¥éÊ	Acer davidii Franch.	Aceraceae	Acer	14.8	14.5	5	5	22.7	13.3
Betula	PABA	4	579	»¨é±	Sorbus pohuashanensis (Hance) Hedl.	Rosaceae	Sorbus	11.4	14.8	4.7	5.3	24.7	13.1
Betula	PABA	4	580	»¨é±	Sorbus pohuashanensis (Hance) Hedl.	Rosaceae	Sorbus	12.6	14.5	4.3	5	23.6	12.6
Betula	PABA	4	581	Èñ³ÝèÝ	Quercus aliena Blume var. acutiserrata Maxim.	Fagaceae	Quercus	8	8.2	3.2	2.8	23.1	16.6
Betula	PABA	4	582	ÆáÊ÷	Toxicodendron vernicifluum (Stokes) F. A. Barkl.	Anacardiaceae	Toxicodendron	20.3	21.2	6.5	6.9	17.9	14.3
Betula	PABA	4	583	ÇàÕ¥éÊ	Acer davidii Franch.	Aceraceae	Acer	18.1	16.8	7.4	8.2	19.1	18.3
Betula	PABA	4	584	Èñ³ÝèÝ	Quercus aliena Blume var. acutiserrata Maxim.	Fagaceae	Quercus	21.5	16.5	8.2	8.7	19.7	20
Betula	PABA	4	585	ÆáÊ÷	Toxicodendron vernicifluum (Stokes) F. A. Barkl.	Anacardiaceae	Toxicodendron	12.1	11.5	14.5	14.1	21	19.7
Betula	PABA	4	586	»¨é±	Sorbus pohuashanensis (Hance) Hedl.	Rosaceae	Sorbus	6.2	7.8	1.5	2.1	22.7	19.4
Betula	PABA	4	587	é±Ê÷	Catalpa bungei C. A. Mey	Bignoniaceae	Catalpa	20.8	15.6	12.5	12.6	23.7	22.9
Betula	PABA	4	588	Ä¾½ª×Ó	Litsea pungens Hemsl.	Lauraceae	Litsea	14.4	13.2	4.7	5.6	22.7	23.4
Betula	PABA	4	589	ÆáÊ÷	Toxicodendron vernicifluum (Stokes) F. A. Barkl.	Anacardiaceae	Toxicodendron	10.1	12.3	4.7	4.9	19.9	22.5
Betula	PABA	4	590	»¨é±	Sorbus pohuashanensis (Hance) Hedl.	Rosaceae	Sorbus	17.8	15.7	4.6	5	17.2	23
Betula	PABA	4	591	ÇàÕ¥éÊ	Acer davidii Franch.	Aceraceae	Acer	8.5	9.6	5.2	5.5	15.4	21.8
Betula	PABA	5	592	é»×Ó	Corylus heterophylla Fisch. ex Trautv.	Betulaceae	Corylus	7.6	10.2	6.6	7.2	27	29
Betula	PABA	5	593	ÆáÊ÷	Toxicodendron vernicifluum (Stokes) F. A. Barkl.	Anacardiaceae	Toxicodendron	16.2	17.6	6.8	7.1	26	29
Betula	PABA	5	594	ÆáÊ÷	Toxicodendron vernicifluum (Stokes) F. A. Barkl.	Anacardiaceae	Toxicodendron	14.4	21.3	4.6	5.3	25	29.8
Betula	PABA	5	595	ÇàÕ¥éÊ	Acer davidii Franch.	Aceraceae	Acer	9.9	15.3	4.9	5.1	24.3	29.2
Betula	PABA	5	596	ÇàÕ¥éÊ	Acer davidii Franch.	Aceraceae	Acer	8	11.2	2.7	3.1	23.4	28.5
Betula	PABA	5	597	»ªÉ½ËÉ	Pinus armandii Franch.	Pinaceae	Pinus	25.3	15.2	3.1	2.6	22.4	28.6
Betula	PABA	5	598	ÆáÊ÷	Toxicodendron vernicifluum (Stokes) F. A. Barkl.	Anacardiaceae	Toxicodendron	16.1	13.6	3.1	3.2	20.6	27
Betula	PABA	5	599	ÆáÊ÷	Toxicodendron vernicifluum (Stokes) F. A. Barkl.	Anacardiaceae	Toxicodendron	13.8	13.2	2.4	2.5	17.6	26.9
Betula	PABA	5	600	Ð¡Ò¶Ñî	Populus simonii Carr.	Salicaceae	Populus	10.2	10.8	1.9	2.6	16.1	28
Betula	PABA	5	601	Ð¡Ò¶Ñî	Populus simonii Carr.	Salicaceae	Populus	14.4	11.6	2.5	2.9	15.5	28
Betula	PABA	5	602	ÇàÕ¥éÊ	Acer davidii Franch.	Aceraceae	Acer	7.5	9.8	3.3	2.9	14.4	28
Betula	PABA	5	603	ÇàÕ¥éÊ	Acer davidii Franch.	Aceraceae	Acer	16.5	12.6	6.6	7.7	15	29.5
Betula	PABA	5	604	ÆáÊ÷	Toxicodendron vernicifluum (Stokes) F. A. Barkl.	Anacardiaceae	Toxicodendron	16.6	15.6	2.8	3.1	8.4	27
Betula	PABA	5	605	ÇàÕ¥éÊ	Acer davidii Franch.	Aceraceae	Acer	12.8	11.2	4.7	4.8	6.8	26.1
Betula	PABA	5	606	¼áèë	Betula chinensis Maxim.	Betulaceae	Betula	22.9	13.8	10.1	10.7	6.3	27.5
Betula	PABA	5	607	¼áèë	Betula chinensis Maxim.	Betulaceae	Betula	22.2	12.8	10.5	11	5.1	26.8
Betula	PABA	5	608	ºìèë	Betula albo-sinensis Burk.	Betulaceae	Betula	22.7	18.9	5.5	5.6	5.1	28
Betula	PABA	5	609	²èÌõéÊ	Acer ginnala Maxim.	Aceraceae	Acer	7.5	8.6	6.2	5.9	2.8	7.8
Betula	PABA	5	610	»ªÉ½ËÉ	Pinus armandii Franch.	Pinaceae	Pinus	19.7	17.8	5.1	4.8	2.3	25.8
Betula	PABA	5	611	ÇàÕ¥éÊ	Acer davidii Franch.	Aceraceae	Acer	12.6	9.2	8	8.3	1.7	25
Betula	PABA	5	612	é±Ê÷	Catalpa bungei C. A. Mey	Bignoniaceae	Catalpa	32.2	18.6	10.5	11.1	1	26
Betula	PABA	5	613	»ªÉ½ËÉ	Pinus armandii Franch.	Pinaceae	Pinus	22.2	15.6	6.8	7.4	3	23
Betula	PABA	5	614	»ªÉ½ËÉ	Pinus armandii Franch.	Pinaceae	Pinus	14.6	16.8	5.3	5.1	1	22.4
Betula	PABA	5	615	ÇàÕ¥éÊ	Acer davidii Franch.	Aceraceae	Acer	17.6	11.2	12.2	13	1	20.9
Betula	PABA	5	616	Ð¡Ò¶Ñî	Populus simonii Carr.	Salicaceae	Populus	19.8	17.3	2.7	3.6	0.1	20.2
Betula	PABA	5	617	Ð¡Ò¶Ñî	Populus simonii Carr.	Salicaceae	Populus	13.2	13.2	3.7	9.7	2	18.6
Betula	PABA	5	618	Ð¡Ò¶Ñî	Populus simonii Carr.	Salicaceae	Populus	20.7	15.8	2.8	3.1	1	17.2
Betula	PABA	5	619	»ªÉ½ËÉ	Pinus armandii Franch.	Pinaceae	Pinus	22	17.8	7.7	9.2	1	16.1
Betula	PABA	5	620	¸ßÉ½Áø	Salix cupularis Rehd.	Salicaceae	Salix	9.4	8.2	1.2	1.3	2.5	15.5
Betula	PABA	5	621	Ð¡Ò¶Ñî	Populus simonii Carr.	Salicaceae	Populus	12.9	20.2	2.9	3.1	3.1	14.1
Betula	PABA	5	622	Ð¡Ò¶Ñî	Populus simonii Carr.	Salicaceae	Populus	14.2	18.7	3.7	4	4	13.9
Betula	PABA	5	623	Ð¡Ò¶Ñî	Populus simonii Carr.	Salicaceae	Populus	17.8	20.9	3.3	3.7	2	11.9
Betula	PABA	5	624	Ð¡Ò¶Ñî	Populus simonii Carr.	Salicaceae	Populus	14.1	12.3	4.5	3.3	2.3	11.8
Betula	PABA	5	625	Ð¡Ò¶Ñî	Populus simonii Carr.	Salicaceae	Populus	21.6	20.3	6.7	6.8	1.1	9.1
Betula	PABA	5	626	ÇàÕ¥éÊ	Acer davidii Franch.	Aceraceae	Acer	11.8	11.2	8.7	9.2	1.1	7.9
Betula	PABA	5	627	Ð¡Ò¶Ñî	Populus simonii Carr.	Salicaceae	Populus	23.7	13.6	5.7	6.2	0.8	8.5
Betula	PABA	5	628	Ð¡Ò¶Ñî	Populus simonii Carr.	Salicaceae	Populus	24.4	13.4	8	8	0.3	6.6
Betula	PABA	5	629	Ð¡Ò¶Ñî	Populus simonii Carr.	Salicaceae	Populus	18.2	16.8	5.6	5.2	2.6	5.8
Betula	PABA	5	630	Ð¡Ò¶Ñî	Populus simonii Carr.	Salicaceae	Populus	19.4	17.6	2.4	2.9	1.9	5.2
Betula	PABA	5	631	Ð¡Ò¶Ñî	Populus simonii Carr.	Salicaceae	Populus	13.7	12.1	1.6	2.1	1.8	3.8
Betula	PABA	5	632	Ð¡Ò¶Ñî	Populus simonii Carr.	Salicaceae	Populus	23.1	17.8	3.1	3.4	3.1	2.1
Betula	PABA	5	633	Ð¡Ò¶Ñî	Populus simonii Carr.	Salicaceae	Populus	23.7	15.8	2.6	3.3	6	4
Betula	PABA	5	634	é»×Ó	Corylus heterophylla Fisch. ex Trautv.	Betulaceae	Corylus	11.6	10.2	12.4	13.4	6.7	2.6
Betula	PABA	5	635	Ç§½ðÓÜ	Carpinus cordata Bl.	Betulaceae	Carpinus	40.4	21.3	12.5	12.6	12	3
Betula	PABA	5	636	Ç§½ðÓÜ	Carpinus cordata Bl.	Betulaceae	Carpinus	15	9.2	8.3	9.7	11.9	3.5
Betula	PABA	5	637	Ç§½ðÓÜ	Carpinus cordata Bl.	Betulaceae	Carpinus	33.4	23.6	14.6	15.5	11.7	3.1
Betula	PABA	5	638	Ç§½ðÓÜ	Carpinus cordata Bl.	Betulaceae	Carpinus	25.1	21.2	6.4	7.2	11.5	2.8
Betula	PABA	5	639	Ç§½ðÓÜ	Carpinus cordata Bl.	Betulaceae	Carpinus	10	8.3	2.4	2.8	11.9	2.6
Betula	PABA	5	640	Ð¡Ò¶Ñî	Populus simonii Carr.	Salicaceae	Populus	16	13.6	2.3	2.3	14	4.2
Betula	PABA	5	641	Èñ³ÝèÝ	Quercus aliena Blume var. acutiserrata Maxim.	Fagaceae	Quercus	18.8	12.1	4.7	4.2	16	4.8
Betula	PABA	5	642	Ð¡Ò¶Ñî	Populus simonii Carr.	Salicaceae	Populus	17.1	14.2	6	5.7	16	3.7
Betula	PABA	5	643	Ð¡Ò¶Ñî	Populus simonii Carr.	Salicaceae	Populus	12.4	11.6	2.6	3.3	16	1.4
Betula	PABA	5	644	Ð¡Ò¶Ñî	Populus simonii Carr.	Salicaceae	Populus	12.2	13.6	2.6	3.1	17	0.8
Betula	PABA	5	645	Ð¡Ò¶Ñî	Populus simonii Carr.	Salicaceae	Populus	13	11.3	3.3	3.1	19.3	0.9
Betula	PABA	5	646	ÇàÕ¥éÊ	Acer davidii Franch.	Aceraceae	Acer	17.6	15.3	4.7	4.9	23	3
Betula	PABA	5	647	Ð¡Ò¶Ñî	Populus simonii Carr.	Salicaceae	Populus	11.9	12.8	2	1	24.5	4.4
Betula	PABA	5	648	Ð¡Ò¶Ñî	Populus simonii Carr.	Salicaceae	Populus	14.5	11.2	3.6	3	26	4
Betula	PABA	5	649	ÆáÊ÷	Toxicodendron vernicifluum (Stokes) F. A. Barkl.	Anacardiaceae	Toxicodendron	17.1	15.6	7.2	6.8	28	1.9
Betula	PABA	5	650	Èñ³ÝèÝ	Quercus aliena Blume var. acutiserrata Maxim.	Fagaceae	Quercus	17.3	18.2	6.6	6.5	27.6	0.8
Betula	PABA	5	651	ºìèë	Betula albo-sinensis Burk.	Betulaceae	Betula	25.3	16.3	4.7	5.4	29	1
Betula	PABA	5	652	Îå½Ç·ã	Acer elegantulum Fang et P. L. Chiu	Aceraceae	Acer	7.5	8.6	7.7	7.7	24.6	2
Betula	PABA	5	653	ÆáÊ÷	Toxicodendron vernicifluum (Stokes) F. A. Barkl.	Anacardiaceae	Toxicodendron	14.2	12.1	5.1	5.4	26.6	2.6
Betula	PABA	5	654	ÆáÊ÷	Toxicodendron vernicifluum (Stokes) F. A. Barkl.	Anacardiaceae	Toxicodendron	19.9	13.4	5.7	6.7	26.2	2.2
Betula	PABA	5	655	ÆáÊ÷	Toxicodendron vernicifluum (Stokes) F. A. Barkl.	Anacardiaceae	Toxicodendron	12.8	13.7	5.6	5.4	25.2	5.2
Betula	PABA	5	656	ÆáÊ÷	Toxicodendron vernicifluum (Stokes) F. A. Barkl.	Anacardiaceae	Toxicodendron	15.6	17.2	6.6	7.1	25.5	6.5
Betula	PABA	5	657	ÆáÊ÷	Toxicodendron vernicifluum (Stokes) F. A. Barkl.	Anacardiaceae	Toxicodendron	15.8	15.6	4.7	5.8	27.9	6.5
Betula	PABA	5	658	ÆáÊ÷	Toxicodendron vernicifluum (Stokes) F. A. Barkl.	Anacardiaceae	Toxicodendron	20.4	16.7	5	5.1	27.9	6.2
Betula	PABA	5	659	ÇàÕ¥éÊ	Acer davidii Franch.	Aceraceae	Acer	20.8	15.3	12.5	13.4	29.5	8.4
Betula	PABA	5	660	ÇàÕ¥éÊ	Acer davidii Franch.	Aceraceae	Acer	7.9	9.2	6.8	7.4	27.7	8.3
Betula	PABA	5	661	ÇàÕ¥éÊ	Acer davidii Franch.	Aceraceae	Acer	20.3	16.2	9.9	8.5	27.3	7.9
Betula	PABA	5	662	ÇàÕ¥éÊ	Acer davidii Franch.	Aceraceae	Acer	16.5	13.2	5.7	5	29.2	13.5
Betula	PABA	5	664	»ªÉ½ËÉ	Pinus armandii Franch.	Pinaceae	Pinus	10.6	8.5	3.1	3.5	28	14.8
Betula	PABA	5	665	ÆáÊ÷	Toxicodendron vernicifluum (Stokes) F. A. Barkl.	Anacardiaceae	Toxicodendron	9	11.3	2.6	2.9	29	17.1
Betula	PABA	5	666	ÓÍËÉ	Pinus tabulaeformis Carr.	Pinaceae	Pinus	13.5	23.4	9.8	9	26	18.3
Betula	PABA	5	667	ÆáÊ÷	Toxicodendron vernicifluum (Stokes) F. A. Barkl.	Anacardiaceae	Toxicodendron	22.6	15.6	8.2	9.2	29	20
Betula	PABA	5	668	ÆáÊ÷	Toxicodendron vernicifluum (Stokes) F. A. Barkl.	Anacardiaceae	Toxicodendron	14.4	15.8	9.2	8.1	28	24.4
Betula	PABA	5	669	»ªÉ½ËÉ	Pinus armandii Franch.	Pinaceae	Pinus	11.6	10.8	0.7	1	24.1	24
Betula	PABA	5	670	Ë¨Æ¤èÝ	Quercus variabilis Blume	Fagaceae	Quercus	12.9	10.5	1	1.3	22.9	24.1
Betula	PABA	5	671	Ë¨Æ¤èÝ	Quercus variabilis Blume	Fagaceae	Quercus	20.8	12	3.2	2.6	22.5	24.3
Betula	PABA	5	672	Ë¨Æ¤èÝ	Quercus variabilis Blume	Fagaceae	Quercus	24.5	12.3	2.4	3.1	22.5	23.9
Betula	PABA	5	673	Ð¡Ò¶Ñî	Populus simonii Carr.	Salicaceae	Populus	13.1	12.6	1.8	2.4	21	22.8
Betula	PABA	5	674	²èÌõéÊ	Acer ginnala Maxim.	Aceraceae	Acer	8.2	5.2	6.2	6.8	21	21.2
Betula	PABA	5	675	ÎåÁÑéÊ	Acer oliverianum Pax	Aceraceae	Acer	16.2	13.8	6.2	7.2	18.6	19.2
Betula	PABA	5	676	ÎåÁÑéÊ	Acer oliverianum Pax	Aceraceae	Acer	16.2	13.9	5.7	6.5	18.8	19.5
Betula	PABA	5	677	ÎåÁÑéÊ	Acer oliverianum Pax	Aceraceae	Acer	16.6	14	7.1	7.7	19.2	19
Betula	PABA	5	678	Èñ³ÝèÝ	Quercus aliena Blume var. acutiserrata Maxim.	Fagaceae	Quercus	19.5	13.5	4.1	5.1	17	22.7
Betula	PABA	5	679	ºìèë	Betula albo-sinensis Burk.	Betulaceae	Betula	30.1	14.2	6.2	6.4	6.8	22.3
Betula	PABA	5	680	Ð¡Ò¶Ñî	Populus simonii Carr.	Salicaceae	Populus	14.6	10.1	2.2	1.9	7	21
Betula	PABA	5	681	»ªÉ½ËÉ	Pinus armandii Franch.	Pinaceae	Pinus	10.8	8.5	3.2	3.6	5.5	19.7
Betula	PABA	5	682	Ð¡Ò¶Ñî	Populus simonii Carr.	Salicaceae	Populus	12.9	11	2.4	2.3	6	16.8
Betula	PABA	5	683	Ð¡Ò¶Ñî	Populus simonii Carr.	Salicaceae	Populus	10.5	11.2	1.2	1.8	6.2	16.3
Betula	PABA	5	684	Ð¡Ò¶Ñî	Populus simonii Carr.	Salicaceae	Populus	11.3	11.3	1.2	1.4	7	15.2
Betula	PABA	5	685	Ð¡Ò¶Ñî	Populus simonii Carr.	Salicaceae	Populus	12.4	11.3	1.2	1.5	6.4	13.7
Betula	PABA	5	686	Ð¡Ò¶Ñî	Populus simonii Carr.	Salicaceae	Populus	12.6	10.2	0.9	1.1	5.3	14.1
Betula	PABA	5	687	Ð¡Ò¶Ñî	Populus simonii Carr.	Salicaceae	Populus	7.1	11	1.1	1.5	5.3	13.1
Betula	PABA	5	688	Ð¡Ò¶Ñî	Populus simonii Carr.	Salicaceae	Populus	7.6	11.5	0.9	1.5	5.3	13
Betula	PABA	5	689	ºìèë	Betula albo-sinensis Burk.	Betulaceae	Betula	19.5	13.8	6.2	6.7	6.3	10
Betula	PABA	5	690	Ð¡Ò¶Ñî	Populus simonii Carr.	Salicaceae	Populus	14.2	13.2	2.2	2.2	5.6	10.3
Betula	PABA	5	691	Ð¡Ò¶Ñî	Populus simonii Carr.	Salicaceae	Populus	12.1	13	3.2	2.8	5.2	10.2
Betula	PABA	5	692	é±Ê÷	Catalpa bungei C. A. Mey	Bignoniaceae	Catalpa	17.3	12.8	3.2	2.8	5.2	6.4
Betula	PABA	5	693	é±Ê÷	Catalpa bungei C. A. Mey	Bignoniaceae	Catalpa	20	12.8	3.2	3.6	5.8	6.8
Betula	PABA	5	694	»ªÉ½ËÉ	Pinus armandii Franch.	Pinaceae	Pinus	28.5	14.2	4.2	4.1	7.4	8.9
Betula	PABA	5	695	ÇàÕ¥éÊ	Acer davidii Franch.	Aceraceae	Acer	9.9	7	3.1	2.6	8.1	8.3
Betula	PABA	5	696	ÇàÕ¥éÊ	Acer davidii Franch.	Aceraceae	Acer	8.6	5.8	4.2	4.4	7.1	5.8
Betula	PABA	5	697	²èÌõéÊ	Acer ginnala Maxim.	Aceraceae	Acer	8.2	7.8	4.1	5.1	11.1	15.5
Betula	PABA	5	698	»¨é±	Sorbus pohuashanensis (Hance) Hedl.	Rosaceae	Sorbus	10	5.2	3.1	3.1	11	13.5
Betula	PABA	5	699	Ð¡Ò¶Ñî	Populus simonii Carr.	Salicaceae	Populus	21.2	12.7	2.2	2.8	10.6	12.3
Betula	PABA	5	700	Ð¡Ò¶Ñî	Populus simonii Carr.	Salicaceae	Populus	16.2	9.5	2.7	2.5	10.8	11.9
Betula	PABA	5	701	¸ßÉ½Áø	Salix cupularis Rehd.	Salicaceae	Salix	11.3	8.5	0.7	1.2	18.5	14.5
Betula	PABA	5	702	¸ßÉ½Áø	Salix cupularis Rehd.	Salicaceae	Salix	24.8	5.5	4.1	3.7	18.2	14.2
Betula	PABA	5	703	ºìèë	Betula albo-sinensis Burk.	Betulaceae	Betula	16	11	3.2	3.7	17.1	15.1
Betula	PABA	5	704	é±Ê÷	Catalpa bungei C. A. Mey	Bignoniaceae	Catalpa	22.8	12.1	2.7	2.3	16.6	14.4
Betula	PABA	5	705	ÎåÁÑéÊ	Acer oliverianum Pax	Aceraceae	Acer	7.8	6.5	2.2	1.9	23.5	14.1
Betula	PABA	5	706	Ð¡Ò¶Ñî	Populus simonii Carr.	Salicaceae	Populus	14.6	7	1.3	1.8	24.1	13.4
Betula	PABA	5	707	»¨é±	Sorbus pohuashanensis (Hance) Hedl.	Rosaceae	Sorbus	30.8	13.5	7.1	7.7	22.1	9.8
Betula	PABA	5	708	Èñ³ÝèÝ	Quercus aliena Blume var. acutiserrata Maxim.	Fagaceae	Quercus	25.1	13.8	5.1	5.4	22.3	8.1
Betula	PABA	5	709	Èñ³ÝèÝ	Quercus aliena Blume var. acutiserrata Maxim.	Fagaceae	Quercus	8.5	13	2.7	2.5	21.9	8.4
Betula	PABA	5	710	Ð¡Ò¶Ñî	Populus simonii Carr.	Salicaceae	Populus	15.4	12.8	2.9	3.4	23.6	7.4
Betula	PABA	5	711	ÍÐÒ¶Ó£ÌÒ	Cerasus stipulacea (Maxim.) Y¨¹ et Li	Rosaceae	Cerasus	8.8	8.5	5.2	5.9	19.4	7.2
Betula	PABA	5	712	ÍÐÒ¶Ó£ÌÒ	Cerasus stipulacea (Maxim.) Y¨¹ et Li	Rosaceae	Cerasus	7.3	7.2	2.8	2.4	19	7
Betula	PABA	5	713	Èñ³ÝèÝ	Quercus aliena Blume var. acutiserrata Maxim.	Fagaceae	Quercus	19.5	14	5.2	4.6	18.5	8.1
Betula	PABA	5	714	Ð¡Ò¶Ñî	Populus simonii Carr.	Salicaceae	Populus	17.3	13.3	2.7	2.3	14.1	15.6
Betula	PABA	5	715	Ð¡Ò¶Ñî	Populus simonii Carr.	Salicaceae	Populus	11.8	13	2.4	2	14.1	15
[truncated: 3,687 more rows]
