# Supplementary material for: A comparison of species composition and community assemblage of secondary forests between the birch and pine-oak belts in the mid-altitude zone of the Qinling Mountains, China
Source: PeerJ. 2016 Apr 21;4:e1900. doi: 10.7717/peerj.1900 (PMC4846807; doi:10.7717/peerj.1900)
Supplement: Supplemental Information 2 [file peerj-04-1900-s002.csv]

belt	stand	plot	elevation (m)	slope aspect	slope position	slope gradient(��)	canopy (%)
Birch	BA	1	2121	WS12	up	25.3	91
Birch	BA	2	2085	WS12	up	25	93
Birch	BA	3	2102	WS17	up	28.3	90
Birch	BA	4	2122	WS8	up	22.7	90
Birch	BA	5	2097	WS18	up	20.3	92
Birch	TCBA	1	2075	NE47	mid-up	20	91
Birch	TCBA	2	2088	NE20	mid-up	24	92
Birch	TCBA	3	2082	NE47	mid-up	20	91
Birch	TCBA	4	2082	NE57	mid-up	18.7	90
Birch	TCBA	5	2076	NE30	mid-up	23.3	88
Birch	PABA	1	2039	NW17	midele	13	90
Birch	PABA	2	2046	NW33	midele	11.3	93
Birch	PABA	3	2053	N	midele	6.7	92
Birch	PABA	4	2063	NE8	midele	25.7	88
Birch	PABA	5	2045	EN11	midele	26.7	93
Birch	CTBA	1	1984	WN5	midele	19	88
Birch	CTBA	2	1994	WN3	midele	19.3	90
Birch	CTBA	3	1966	WN17	midele	21.3	88
Birch	CTBA	4	1975	WN4	midele	16.3	87
Birch	CTBA	5	2002	WN8	midele	23.7	86
Birch	AFBA	1	2009	SE40	mid-down	11	89
Birch	AFBA	2	1984	SE22	mid-down	12	91
Birch	AFBA	3	1980	SE28	mid-down	9.7	86
Birch	AFBA	4	1982	SE40	mid-down	9.3	88
Birch	AFBA	5	2000	SE20	mid-down	10.7	90
Pine-oak	PA	1	1899	WN3	down	15.3	91
Pine-oak	PA	2	1897	WN5	down	12.7	93
Pine-oak	PA	3	1892	WN30	down	19.3	94
Pine-oak	PA	4	1928	WN18	down	22	92
Pine-oak	PA	5	1889	WN32	down	16.3	91
Pine-oak	PT	1	1620	NE56	mid-up	34	90
Pine-oak	PT	2	1547	WS	down	26	70
Pine-oak	PT	3	1794	SE	down	25	85
Pine-oak	PT	4	2075	NW26	midele	29.1	82
Pine-oak	PT	5	1665	S	mid-up	37	85
Pine-oak	QA	1	1701	SW28	midele	42	60
Pine-oak	QA	2	1772	SW80	midele	43	60
Pine-oak	QA	3	1765	SW73	up	45	70
Pine-oak	QA	4	1848	SW25	up	46	75
Pine-oak	QA	5	1665	S	mid-up	33	85
Pine-oak	PAQA	1	1889	EN14	midele	15	70
Pine-oak	PAQA	2	1995	SE45	down	25	65
Pine-oak	PAQA	3	1533	SE40	down	28	87
Pine-oak	PAQA	4	1702	SE5	midele	25	65
Pine-oak	PAQA	5	1768	S	down	20	75
Pine-oak	PTQA	1	1582	SW20	midele	38	85
Pine-oak	PTQA	2	1521	SE45	down	42	80
Pine-oak	PTQA	3	1680	SW75	up	30	75
Pine-oak	PTQA	4	1810	SW30	up	27	78
Pine-oak	PTQA	5	1510	E	midele	35	72
